# Supplementary material for: Transcriptomic evidence for a trade‐off between germline proliferation and immunity in Drosophila
Source: Evol Lett. 2021 Oct 21;5(6):644–56. doi: 10.1002/evl3.261 (PMC8645197; doi:10.1002/evl3.261)
Supplement: Supplementary file 2 — Table S1. Total numbers of DEG in the different treatment groups. Table S2. DEG identified using linear models. Table S3. Pathways enriched for DEG affected by infection. Table S4. GO terms enriched for DEG affected by infection. Table S5. Pathways enriched for DEG affected by reproduction. Table S6. GO terms enriched for DEG affected by reproduction. Table S7. Pathways enriched for DEG affected by the interaction between reproduction and infection. Table S8. GO terms enriched for DEG affected by the interaction between reproduction and infection. Table S9. Pathways enriched for DEG affected by mating. Table S10. GO terms enriched for DEG affected by mating. Table S11. Pathways enriched for DEG affected by the interaction between mating and infection. Table S12. GO terms enriched for DEG affected by the interaction between mating and infection. Table S13. Pathways enriched for DEG affected by the interaction between reproduction and mating. Table S14. GO terms enriched for DEG affected by the interaction between reproduction and mating. Table S15. Experimental groups in the RNA‐seq experiment. Table S16. Significant overlap in DEG when either of two fertile control genotypes is compared to the germline‐less genotype. Table S17. Raw survival / mortality data from fly survival assay upon infection with Ecc15. Table S18. Expression changes in Toll and Imd pathway genes in response to infection with E. faecalis. Table S19. Relative strength of induction of the Toll vs. the Imd pathways upon infection with E. faecalis. Table S20. Expression changes in Toll and Imd pathway genes in response to infection with Ecc15. Table S21. Relative strength of induction of the Toll vs. the Imd pathways upon infection with Ecc15. Table S22. Effect of germline removal on expression of immune genes that function either in immunity or in immunity and development. [file EVL3-5-644-s002.xlsx]

## Sheet: Table S1
Table S1. Total numbers of DEG in the different treatment groups. The table shows the total numbers of DEG that showed significant main effects of reproduction (R), infection (I), and mating (M) or which were affected by pairwise interactions between these factors (R x I, R x M, and M x I), prior to additional fold-change filtering. Analyses were performed separately for each pathogen (Ecc15, Ef)…
Data Set	Effect	# DEG genes	# DEG genes (after FC filter)	% DEG genes (after FC filter)
Ecc15	Reproduction	8867	6445	73
Ecc15	Infection	3355	258	8
Ecc15	Mating	6538	168	3
Ecc15	Reproduction x Infection	1894	136	7
Ecc15	Reproduction x Mating	5422	352	6
Ecc15	Mating x Infection	646	74	11
E. faecalis	Reproduction	8904	6427	72
E. faecalis	Infection	2179	139	6
E. faecalis	Mating	6833	251	4
E. faecalis	Reproduction x Infection	818	58	7
E. faecalis	Reproduction x Mating	4131	438	11
E. faecalis	Mating x Infection	5	0	0

## Sheet: Table S2
Table S2. DEG identified using linear models. The table shows the final, FC- (FC>2) filtered DEG that showed significant effects (Benjamini-Hochberg adjusted p-values < 0.05) of reproduction (R), infection (I), mating (M), or of pairwise interactions between these factors (R x I, R x M, and M x I), as identified with linear models implemented in Limma-Voom. Analyses were performed separately for …
Gene	logFC	adj.P.Val	Effect	Data Set
FBgn0263594	-1.66917	1.58174e-34	Reproduction	Ecc15
FBgn0034802	-2.09221	1.58174e-34	Reproduction	Ecc15
FBgn0015527	-2.13689	1.65837e-34	Reproduction	Ecc15
FBgn0052344	-2.18877	4.49435e-34	Reproduction	Ecc15
FBgn0028425	-2.19232	4.76798e-34	Reproduction	Ecc15
FBgn0035630	-1.6911	5.5731e-34	Reproduction	Ecc15
FBgn0030672	-1.36846	5.5731e-34	Reproduction	Ecc15
FBgn0046214	-2.38178	5.87752e-34	Reproduction	Ecc15
FBgn0016685	-2.40208	6.19877e-34	Reproduction	Ecc15
FBgn0031149	-2.39961	6.97938e-34	Reproduction	Ecc15
FBgn0026252	-2.03324	8.13988e-34	Reproduction	Ecc15
FBgn0039566	-2.39496	8.99206e-34	Reproduction	Ecc15
FBgn0027086	-1.43506	1.04075e-33	Reproduction	Ecc15
FBgn0260795	-1.46183	1.17696e-33	Reproduction	Ecc15
FBgn0038964	-2.27052	1.20599e-33	Reproduction	Ecc15
FBgn0033741	-2.60459	1.25907e-33	Reproduction	Ecc15
FBgn0030720	-1.95897	1.25907e-33	Reproduction	Ecc15
FBgn0002780	-2.3125	1.59934e-33	Reproduction	Ecc15
FBgn0016041	-2.57219	1.96904e-33	Reproduction	Ecc15
FBgn0014417	-2.76356	1.96904e-33	Reproduction	Ecc15
FBgn0011763	-1.89891	1.98019e-33	Reproduction	Ecc15
FBgn0032051	-2.70532	1.96904e-33	Reproduction	Ecc15
FBgn0037021	-2.79091	1.98019e-33	Reproduction	Ecc15
FBgn0036518	-1.7981	2.09945e-33	Reproduction	Ecc15
FBgn0039215	-1.78114	2.52326e-33	Reproduction	Ecc15
FBgn0037489	-2.13074	2.67124e-33	Reproduction	Ecc15
FBgn0017550	-1.52706	3.03525e-33	Reproduction	Ecc15
FBgn0021995	-1.82806	3.03525e-33	Reproduction	Ecc15
FBgn0032444	-2.29616	3.03525e-33	Reproduction	Ecc15
FBgn0003204	-1.47153	3.03525e-33	Reproduction	Ecc15
FBgn0004698	-2.32408	3.03525e-33	Reproduction	Ecc15
FBgn0013269	-3.39125	3.03525e-33	Reproduction	Ecc15
FBgn0027329	-2.45033	4.02923e-33	Reproduction	Ecc15
FBgn0014455	-1.76452	4.02923e-33	Reproduction	Ecc15
FBgn0284436	-2.57683	4.36144e-33	Reproduction	Ecc15
FBgn0262743	-2.67883	4.36144e-33	Reproduction	Ecc15
FBgn0260962	-2.42812	4.58596e-33	Reproduction	Ecc15
FBgn0022069	-2.68103	4.81912e-33	Reproduction	Ecc15
FBgn0015218	-1.85676	5.15317e-33	Reproduction	Ecc15
FBgn0028563	-2.46368	5.15317e-33	Reproduction	Ecc15
FBgn0015778	-2.04173	5.89015e-33	Reproduction	Ecc15
FBgn0039735	-2.69815	5.9253e-33	Reproduction	Ecc15
FBgn0037632	-2.47078	5.9253e-33	Reproduction	Ecc15
FBgn0250848	-2.36613	6.01126e-33	Reproduction	Ecc15
FBgn0024558	-2.90517	6.07302e-33	Reproduction	Ecc15
FBgn0042134	-2.70914	6.64726e-33	Reproduction	Ecc15
FBgn0028692	-1.61275	7.125e-33	Reproduction	Ecc15
FBgn0038968	-3.07174	7.125e-33	Reproduction	Ecc15
FBgn0031126	-2.17057	7.2981e-33	Reproduction	Ecc15
FBgn0024314	-1.69234	7.56602e-33	Reproduction	Ecc15
FBgn0032026	-2.86062	7.58345e-33	Reproduction	Ecc15
FBgn0030336	-1.88104	8.18133e-33	Reproduction	Ecc15
FBgn0027090	-1.56082	9.40962e-33	Reproduction	Ecc15
FBgn0039055	-2.3477	9.40962e-33	Reproduction	Ecc15
FBgn0031020	-2.57119	1.02101e-32	Reproduction	Ecc15
FBgn0030330	-2.07796	1.02101e-32	Reproduction	Ecc15
FBgn0023143	-1.74977	1.02101e-32	Reproduction	Ecc15
FBgn0032050	-2.50457	1.02101e-32	Reproduction	Ecc15
FBgn0024364	-2.77588	1.11525e-32	Reproduction	Ecc15
FBgn0039056	-1.92295	1.1533e-32	Reproduction	Ecc15
FBgn0010926	-2.57526	1.18905e-32	Reproduction	Ecc15
FBgn0014133	-2.29962	1.22577e-32	Reproduction	Ecc15
FBgn0003676	-2.48528	1.23204e-32	Reproduction	Ecc15
FBgn0003165	-2.20709	1.23581e-32	Reproduction	Ecc15
FBgn0020392	-2.7838	1.23581e-32	Reproduction	Ecc15
FBgn0052380	-2.31237	1.23204e-32	Reproduction	Ecc15
FBgn0015229	-2.19866	1.26474e-32	Reproduction	Ecc15
FBgn0028695	-1.33579	1.35512e-32	Reproduction	Ecc15
FBgn0030061	-1.83938	1.4016e-32	Reproduction	Ecc15
FBgn0003310	-2.29524	1.50515e-32	Reproduction	Ecc15
FBgn0029113	-2.58249	1.6027e-32	Reproduction	Ecc15
FBgn0266581	-2.35358	1.61777e-32	Reproduction	Ecc15
FBgn0028734	-2.33295	1.73075e-32	Reproduction	Ecc15
FBgn0001142	-2.0018	1.83168e-32	Reproduction	Ecc15
FBgn0284253	-1.56991	1.84533e-32	Reproduction	Ecc15
FBgn0030037	-2.47338	1.84662e-32	Reproduction	Ecc15
FBgn0038168	-1.95895	1.90108e-32	Reproduction	Ecc15
FBgn0020255	-2.345	1.90108e-32	Reproduction	Ecc15
FBgn0030504	-2.45718	2.11668e-32	Reproduction	Ecc15
FBgn0032242	-1.28603	2.34153e-32	Reproduction	Ecc15
FBgn0037894	-2.72808	2.39301e-32	Reproduction	Ecc15
FBgn0050349	-2.06929	2.39301e-32	Reproduction	Ecc15
FBgn0035872	-2.70814	2.39382e-32	Reproduction	Ecc15
FBgn0037073	-1.82959	2.63804e-32	Reproduction	Ecc15
FBgn0041775	-3.67613	2.63804e-32	Reproduction	Ecc15
FBgn0002413	-2.07117	2.6416e-32	Reproduction	Ecc15
FBgn0030520	-1.78526	2.6416e-32	Reproduction	Ecc15
FBgn0037137	-2.63101	2.64975e-32	Reproduction	Ecc15
FBgn0030932	-2.44465	2.97484e-32	Reproduction	Ecc15
FBgn0004889	-1.84855	3.00949e-32	Reproduction	Ecc15
FBgn0265767	-2.61161	3.02868e-32	Reproduction	Ecc15
FBgn0263108	-1.74738	3.07223e-32	Reproduction	Ecc15
FBgn0036124	-2.52499	3.18604e-32	Reproduction	Ecc15
FBgn0011818	-2.17393	3.21726e-32	Reproduction	Ecc15
FBgn0036141	-2.34919	3.29042e-32	Reproduction	Ecc15
FBgn0266570	-3.34773	3.29042e-32	Reproduction	Ecc15
FBgn0262519	-2.14548	3.29042e-32	Reproduction	Ecc15
FBgn0004598	-2.46059	3.29042e-32	Reproduction	Ecc15
FBgn0001139	-2.07947	3.30897e-32	Reproduction	Ecc15
FBgn0032919	-1.55978	3.47452e-32	Reproduction	Ecc15
FBgn0261530	-2.59727	3.37554e-32	Reproduction	Ecc15
FBgn0265003	-1.60683	3.60808e-32	Reproduction	Ecc15
FBgn0021768	-2.19512	3.92238e-32	Reproduction	Ecc15
FBgn0002183	-3.05226	3.93883e-32	Reproduction	Ecc15
FBgn0040207	-1.8372	4.19969e-32	Reproduction	Ecc15
FBgn0020224	-2.05045	4.22167e-32	Reproduction	Ecc15
FBgn0283521	-2.06791	4.59772e-32	Reproduction	Ecc15
FBgn0000289	-1.73764	4.79477e-32	Reproduction	Ecc15
FBgn0033349	-2.19273	4.89405e-32	Reproduction	Ecc15
FBgn0026196	-2.42414	4.97157e-32	Reproduction	Ecc15
FBgn0029133	-1.70759	4.97157e-32	Reproduction	Ecc15
FBgn0010300	-3.53903	5.00436e-32	Reproduction	Ecc15
FBgn0266452	-1.45404	5.17576e-32	Reproduction	Ecc15
FBgn0030486	-2.40752	5.17576e-32	Reproduction	Ecc15
FBgn0260743	-1.94653	5.19846e-32	Reproduction	Ecc15
FBgn0015903	-2.80009	5.31637e-32	Reproduction	Ecc15
FBgn0003464	-1.81726	5.31637e-32	Reproduction	Ecc15
FBgn0038467	-1.59623	5.53198e-32	Reproduction	Ecc15
FBgn0003447	-2.36994	5.64483e-32	Reproduction	Ecc15
FBgn0001233	-2.528	5.64483e-32	Reproduction	Ecc15
FBgn0033183	-2.75949	5.76268e-32	Reproduction	Ecc15
FBgn0001978	-1.81728	5.88126e-32	Reproduction	Ecc15
FBgn0038244	-1.86916	5.9972e-32	Reproduction	Ecc15
FBgn0036686	-2.25308	6.21882e-32	Reproduction	Ecc15
FBgn0037051	-1.56529	6.21882e-32	Reproduction	Ecc15
FBgn0000117	-1.34449	6.2717e-32	Reproduction	Ecc15
FBgn0022288	-2.29972	6.41979e-32	Reproduction	Ecc15
FBgn0037360	-1.71726	7.08923e-32	Reproduction	Ecc15
FBgn0259785	-2.27074	7.12147e-32	Reproduction	Ecc15
FBgn0035878	-2.79317	7.46758e-32	Reproduction	Ecc15
FBgn0032961	-1.68678	7.46758e-32	Reproduction	Ecc15
FBgn0002914	-1.66627	7.46758e-32	Reproduction	Ecc15
FBgn0034962	-2.7659	7.51059e-32	Reproduction	Ecc15
FBgn0039186	-2.60428	7.51059e-32	Reproduction	Ecc15
FBgn0025674	-1.73079	7.54365e-32	Reproduction	Ecc15
FBgn0259937	-3.30865	7.65698e-32	Reproduction	Ecc15
FBgn0015019	-2.40586	7.65698e-32	Reproduction	Ecc15
FBgn0031030	-1.94153	7.65698e-32	Reproduction	Ecc15
FBgn0033317	-1.62315	7.78482e-32	Reproduction	Ecc15
FBgn0039634	-1.92068	7.83413e-32	Reproduction	Ecc15
FBgn0037756	-1.77413	7.78482e-32	Reproduction	Ecc15
FBgn0035121	-1.33925	7.78482e-32	Reproduction	Ecc15
FBgn0020445	-3.1449	7.89247e-32	Reproduction	Ecc15
FBgn0036240	-2.54004	7.46758e-32	Reproduction	Ecc15
FBgn0005695	-3.2254	8.84209e-32	Reproduction	Ecc15
FBgn0027868	-2.51449	9.2275e-32	Reproduction	Ecc15
FBgn0028408	-4.05669	9.25935e-32	Reproduction	Ecc15
FBgn0001078	-1.94435	9.64539e-32	Reproduction	Ecc15
FBgn0011826	-1.48786	9.64539e-32	Reproduction	Ecc15
FBgn0031896	-1.90482	9.82011e-32	Reproduction	Ecc15
FBgn0041171	-2.57895	9.77947e-32	Reproduction	Ecc15
FBgn0039141	-2.27761	1.00307e-31	Reproduction	Ecc15
FBgn0016983	-2.31837	1.0143e-31	Reproduction	Ecc15
FBgn0015522	-2.53534	1.0218e-31	Reproduction	Ecc15
FBgn0040066	-2.19166	1.07966e-31	Reproduction	Ecc15
FBgn0038478	-3.31463	1.07966e-31	Reproduction	Ecc15
FBgn0033507	-3.08297	8.88721e-32	Reproduction	Ecc15
FBgn0030086	-2.94071	1.07964e-31	Reproduction	Ecc15
FBgn0040078	-2.52071	1.13359e-31	Reproduction	Ecc15
FBgn0037834	-3.0304	1.15552e-31	Reproduction	Ecc15
FBgn0037926	-1.37239	1.20511e-31	Reproduction	Ecc15
FBgn0025743	-2.60906	1.25997e-31	Reproduction	Ecc15
FBgn0051363	-2.49928	1.24315e-31	Reproduction	Ecc15
FBgn0030018	-1.96106	1.2712e-31	Reproduction	Ecc15
FBgn0039182	-2.49141	1.32209e-31	Reproduction	Ecc15
FBgn0010762	-2.11226	1.33105e-31	Reproduction	Ecc15
FBgn0036340	-2.49954	1.38792e-31	Reproduction	Ecc15
FBgn0023512	-1.56871	1.39589e-31	Reproduction	Ecc15
FBgn0030177	-1.96133	1.44154e-31	Reproduction	Ecc15
FBgn0031493	-1.96451	1.44154e-31	Reproduction	Ecc15
FBgn0030208	-2.05687	1.46558e-31	Reproduction	Ecc15
FBgn0010328	-2.78156	1.50857e-31	Reproduction	Ecc15
FBgn0039240	-1.91893	1.50875e-31	Reproduction	Ecc15
FBgn0028688	-1.20145	1.50875e-31	Reproduction	Ecc15
FBgn0004924	-1.89129	1.50875e-31	Reproduction	Ecc15
FBgn0039632	-2.17574	1.5448e-31	Reproduction	Ecc15
FBgn0040011	-3.08495	1.5448e-31	Reproduction	Ecc15
FBgn0029755	-2.17314	1.50875e-31	Reproduction	Ecc15
FBgn0004401	-2.03502	1.52869e-31	Reproduction	Ecc15
FBgn0039790	-1.35257	1.56427e-31	Reproduction	Ecc15
FBgn0261811	-2.4274	1.56427e-31	Reproduction	Ecc15
FBgn0002525	-3.12811	1.57414e-31	Reproduction	Ecc15
FBgn0013726	-2.32718	1.56786e-31	Reproduction	Ecc15
FBgn0266917	-2.28158	1.60579e-31	Reproduction	Ecc15
FBgn0283531	-3.04482	1.66798e-31	Reproduction	Ecc15
FBgn0015509	-2.07771	1.62494e-31	Reproduction	Ecc15
FBgn0030067	-2.15329	1.68156e-31	Reproduction	Ecc15
FBgn0030034	-2.42141	1.70803e-31	Reproduction	Ecc15
FBgn0037770	-3.43843	1.70486e-31	Reproduction	Ecc15
FBgn0030038	-1.43788	1.69815e-31	Reproduction	Ecc15
FBgn0011481	-2.01195	1.72701e-31	Reproduction	Ecc15
FBgn0010278	-3.40725	1.80926e-31	Reproduction	Ecc15
FBgn0033635	-1.58608	1.83664e-31	Reproduction	Ecc15
FBgn0024236	-1.60907	1.85669e-31	Reproduction	Ecc15
FBgn0026370	-1.51524	1.84977e-31	Reproduction	Ecc15
FBgn0262733	-2.7254	1.93286e-31	Reproduction	Ecc15
FBgn0259704	-1.80512	1.83664e-31	Reproduction	Ecc15
FBgn0032455	-1.52419	1.93849e-31	Reproduction	Ecc15
FBgn0029941	-1.89669	1.9124e-31	Reproduction	Ecc15
FBgn0027539	-2.3209	1.9966e-31	Reproduction	Ecc15
FBgn0026317	-1.80919	1.99444e-31	Reproduction	Ecc15
FBgn0036886	-1.93185	2.00604e-31	Reproduction	Ecc15
FBgn0037555	-2.53251	2.07641e-31	Reproduction	Ecc15
FBgn0038989	-3.04221	2.08228e-31	Reproduction	Ecc15
FBgn0010551	-1.6128	2.08228e-31	Reproduction	Ecc15
FBgn0026418	-1.47774	2.122e-31	Reproduction	Ecc15
FBgn0010309	-2.45871	2.08228e-31	Reproduction	Ecc15
FBgn0023522	-2.58691	2.33479e-31	Reproduction	Ecc15
FBgn0051342	-2.75077	2.33479e-31	Reproduction	Ecc15
FBgn0036272	-1.99168	2.33107e-31	Reproduction	Ecc15
FBgn0266521	-2.49486	2.33479e-31	Reproduction	Ecc15
FBgn0026015	-2.09151	2.43071e-31	Reproduction	Ecc15
FBgn0026259	-1.22165	2.34174e-31	Reproduction	Ecc15
FBgn0031384	-1.51577	2.46164e-31	Reproduction	Ecc15
FBgn0243511	-2.32472	2.4656e-31	Reproduction	Ecc15
FBgn0259168	-1.9717	2.46508e-31	Reproduction	Ecc15
FBgn0027084	-2.00669	2.47424e-31	Reproduction	Ecc15
FBgn0036301	-2.92225	2.34174e-31	Reproduction	Ecc15
FBgn0015393	-3.34873	2.61418e-31	Reproduction	Ecc15
FBgn0015838	-2.38771	2.72033e-31	Reproduction	Ecc15
FBgn0029525	-1.91253	2.7556e-31	Reproduction	Ecc15
FBgn0028744	-2.10226	2.79622e-31	Reproduction	Ecc15
FBgn0035205	-1.2858	2.82896e-31	Reproduction	Ecc15
FBgn0027512	-4.3928	2.91425e-31	Reproduction	Ecc15
FBgn0051151	-1.8168	2.8888e-31	Reproduction	Ecc15
FBgn0035402	-2.0287	2.93399e-31	Reproduction	Ecc15
FBgn0039544	-2.5531	2.95381e-31	Reproduction	Ecc15
FBgn0028690	-1.70707	2.93399e-31	Reproduction	Ecc15
FBgn0086912	-3.43328	2.93399e-31	Reproduction	Ecc15
FBgn0031078	-3.26141	3.08841e-31	Reproduction	Ecc15
FBgn0011638	-1.9443	3.08047e-31	Reproduction	Ecc15
FBgn0040493	-2.05286	3.32223e-31	Reproduction	Ecc15
FBgn0050183	-3.27472	3.38524e-31	Reproduction	Ecc15
FBgn0263740	-1.17664	3.34808e-31	Reproduction	Ecc15
FBgn0011710	-2.53543	3.67141e-31	Reproduction	Ecc15
FBgn0010339	-1.91594	3.84315e-31	Reproduction	Ecc15
FBgn0034223	-2.5893	3.82004e-31	Reproduction	Ecc15
FBgn0026597	-2.13209	3.93525e-31	Reproduction	Ecc15
FBgn0020370	-1.52473	3.86009e-31	Reproduction	Ecc15
FBgn0031062	-2.38774	4.16377e-31	Reproduction	Ecc15
FBgn0266572	-2.07951	4.22554e-31	Reproduction	Ecc15
FBgn0037580	-1.58369	4.35115e-31	Reproduction	Ecc15
FBgn0023097	-2.45993	4.51736e-31	Reproduction	Ecc15
FBgn0000283	-2.21231	4.47291e-31	Reproduction	Ecc15
FBgn0005649	-1.83185	4.44002e-31	Reproduction	Ecc15
FBgn0038286	-1.29402	4.47291e-31	Reproduction	Ecc15
FBgn0032748	-2.79153	4.6989e-31	Reproduction	Ecc15
FBgn0043456	-1.84239	4.69135e-31	Reproduction	Ecc15
FBgn0266580	-2.69252	4.7964e-31	Reproduction	Ecc15
FBgn0039169	-2.25035	4.72667e-31	Reproduction	Ecc15
FBgn0027504	-2.11333	4.8773e-31	Reproduction	Ecc15
FBgn0031051	-2.61489	4.88916e-31	Reproduction	Ecc15
FBgn0037109	-2.1805	4.95927e-31	Reproduction	Ecc15
FBgn0033929	-1.99008	4.98153e-31	Reproduction	Ecc15
FBgn0028684	-1.48536	4.9247e-31	Reproduction	Ecc15
FBgn0030268	-2.39168	5.00904e-31	Reproduction	Ecc15
FBgn0024352	-2.50434	5.00904e-31	Reproduction	Ecc15
FBgn0003410	-1.97595	5.17352e-31	Reproduction	Ecc15
FBgn0005617	-2.92736	5.38261e-31	Reproduction	Ecc15
FBgn0027948	-2.08214	5.30801e-31	Reproduction	Ecc15
FBgn0000032	-2.19817	5.59621e-31	Reproduction	Ecc15
FBgn0001215	-1.6184	5.37728e-31	Reproduction	Ecc15
FBgn0025394	-1.43549	5.56033e-31	Reproduction	Ecc15
FBgn0030582	-1.66738	5.51941e-31	Reproduction	Ecc15
FBgn0267487	-1.80554	5.5089e-31	Reproduction	Ecc15
FBgn0027602	-2.59503	5.62607e-31	Reproduction	Ecc15
FBgn0029157	-1.93784	5.65499e-31	Reproduction	Ecc15
FBgn0262647	-2.94675	5.89129e-31	Reproduction	Ecc15
FBgn0030174	-2.00984	5.89129e-31	Reproduction	Ecc15
FBgn0038473	-1.68219	6.01016e-31	Reproduction	Ecc15
FBgn0029174	-1.78186	5.89129e-31	Reproduction	Ecc15
FBgn0027567	-1.77532	5.93039e-31	Reproduction	Ecc15
FBgn0039120	-2.55252	6.14734e-31	Reproduction	Ecc15
FBgn0028953	-1.86471	6.44288e-31	Reproduction	Ecc15
FBgn0261609	-1.02486	6.58049e-31	Reproduction	Ecc15
FBgn0032925	-2.47659	7.02096e-31	Reproduction	Ecc15
FBgn0022029	-1.50992	7.00308e-31	Reproduction	Ecc15
FBgn0030151	-1.13288	6.85535e-31	Reproduction	Ecc15
FBgn0034401	-1.67837	7.27574e-31	Reproduction	Ecc15
FBgn0030364	-1.69269	7.47896e-31	Reproduction	Ecc15
FBgn0061515	-2.12268	7.4522e-31	Reproduction	Ecc15
FBgn0039175	-1.70638	7.71229e-31	Reproduction	Ecc15
FBgn0030512	-1.7712	7.70289e-31	Reproduction	Ecc15
FBgn0036514	-2.64938	7.70289e-31	Reproduction	Ecc15
FBgn0036754	-2.56226	7.22478e-31	Reproduction	Ecc15
FBgn0032924	-2.29953	7.73601e-31	Reproduction	Ecc15
FBgn0029893	-2.01876	7.71229e-31	Reproduction	Ecc15
FBgn0003139	-1.56335	8.03676e-31	Reproduction	Ecc15
FBgn0020279	-1.76194	7.71133e-31	Reproduction	Ecc15
FBgn0030328	-2.06796	7.73601e-31	Reproduction	Ecc15
FBgn0022213	-3.41655	8.30435e-31	Reproduction	Ecc15
FBgn0000114	-4.00209	8.15498e-31	Reproduction	Ecc15
FBgn0284251	-2.46906	8.64732e-31	Reproduction	Ecc15
FBgn0002787	-1.40857	8.35379e-31	Reproduction	Ecc15
FBgn0011327	-2.88005	8.86584e-31	Reproduction	Ecc15
FBgn0264493	-3.55236	8.50953e-31	Reproduction	Ecc15
FBgn0034646	-2.26985	8.99392e-31	Reproduction	Ecc15
FBgn0263102	-1.71251	8.77602e-31	Reproduction	Ecc15
FBgn0034313	-2.28599	9.29243e-31	Reproduction	Ecc15
FBgn0028685	-1.17573	9.51584e-31	Reproduction	Ecc15
FBgn0034494	-1.85407	1.0122e-30	Reproduction	Ecc15
FBgn0033160	-1.36983	1.00741e-30	Reproduction	Ecc15
FBgn0011725	-2.26671	1.00811e-30	Reproduction	Ecc15
FBgn0033155	-3.30123	1.06451e-30	Reproduction	Ecc15
FBgn0027568	-1.34703	1.05033e-30	Reproduction	Ecc15
FBgn0011236	-2.25632	1.07639e-30	Reproduction	Ecc15
FBgn0039581	-1.45244	1.04215e-30	Reproduction	Ecc15
FBgn0030000	-2.02949	1.06451e-30	Reproduction	Ecc15
FBgn0002783	-2.67286	1.06512e-30	Reproduction	Ecc15
FBgn0037644	-1.83516	1.13585e-30	Reproduction	Ecc15
FBgn0021761	-3.37586	1.14011e-30	Reproduction	Ecc15
FBgn0010621	-2.0984	1.08178e-30	Reproduction	Ecc15
FBgn0010422	-2.08593	1.15618e-30	Reproduction	Ecc15
FBgn0266101	-2.40495	1.14647e-30	Reproduction	Ecc15
FBgn0000412	-2.4665	1.14196e-30	Reproduction	Ecc15
FBgn0283682	-1.79055	1.14413e-30	Reproduction	Ecc15
FBgn0034498	-2.60928	1.19415e-30	Reproduction	Ecc15
FBgn0033454	-1.77685	1.20258e-30	Reproduction	Ecc15
FBgn0284243	-1.86419	1.16674e-30	Reproduction	Ecc15
FBgn0037117	-1.62332	1.24634e-30	Reproduction	Ecc15
FBgn0039640	-3.16878	1.23027e-30	Reproduction	Ecc15
FBgn0250786	-1.79713	1.19582e-30	Reproduction	Ecc15
FBgn0038099	-4.16841	1.15421e-30	Reproduction	Ecc15
FBgn0283468	-1.60035	1.22817e-30	Reproduction	Ecc15
FBgn0038585	-2.01772	1.31222e-30	Reproduction	Ecc15
FBgn0034641	-1.94243	1.30799e-30	Reproduction	Ecc15
FBgn0023528	-2.42959	1.33566e-30	Reproduction	Ecc15
FBgn0015321	-1.95272	1.36335e-30	Reproduction	Ecc15
FBgn0035488	-2.06146	1.44178e-30	Reproduction	Ecc15
FBgn0036661	-1.99167	1.4266e-30	Reproduction	Ecc15
FBgn0267351	-2.25977	1.58487e-30	Reproduction	Ecc15
FBgn0037760	-2.10232	1.54641e-30	Reproduction	Ecc15
FBgn0004901	-2.74614	1.61347e-30	Reproduction	Ecc15
FBgn0264694	-1.9887	1.62879e-30	Reproduction	Ecc15
FBgn0036372	-1.83313	1.62835e-30	Reproduction	Ecc15
FBgn0030530	-2.47468	1.66912e-30	Reproduction	Ecc15
FBgn0259978	-2.18044	1.65534e-30	Reproduction	Ecc15
FBgn0037822	-1.62078	1.70119e-30	Reproduction	Ecc15
FBgn0002031	-1.47764	1.62879e-30	Reproduction	Ecc15
FBgn0032157	-2.57365	1.72009e-30	Reproduction	Ecc15
FBgn0036018	-2.03326	1.84566e-30	Reproduction	Ecc15
FBgn0033757	-3.98879	1.8505e-30	Reproduction	Ecc15
FBgn0039487	-2.59825	1.74504e-30	Reproduction	Ecc15
FBgn0020887	-2.4705	1.85218e-30	Reproduction	Ecc15
FBgn0041164	-4.03626	1.86983e-30	Reproduction	Ecc15
FBgn0261396	-1.2839	1.77906e-30	Reproduction	Ecc15
FBgn0283477	-1.53455	1.78775e-30	Reproduction	Ecc15
FBgn0086694	-2.67543	1.86966e-30	Reproduction	Ecc15
FBgn0034073	-2.82666	1.90492e-30	Reproduction	Ecc15
FBgn0035707	-1.73252	1.94895e-30	Reproduction	Ecc15
FBgn0015360	-1.99798	1.9771e-30	Reproduction	Ecc15
FBgn0015245	-2.02855	1.8804e-30	Reproduction	Ecc15
FBgn0034282	-2.4855	1.90492e-30	Reproduction	Ecc15
FBgn0035016	-1.78388	1.92568e-30	Reproduction	Ecc15
FBgn0034763	-2.14334	2.07389e-30	Reproduction	Ecc15
FBgn0030680	-2.63689	2.08363e-30	Reproduction	Ecc15
FBgn0024329	-1.58985	1.9771e-30	Reproduction	Ecc15
FBgn0040075	-2.88716	2.14064e-30	Reproduction	Ecc15
FBgn0260456	-1.54893	2.14064e-30	Reproduction	Ecc15
FBgn0010282	-2.0773	2.14064e-30	Reproduction	Ecc15
FBgn0029822	-2.64085	2.20433e-30	Reproduction	Ecc15
FBgn0032295	-3.36969	2.17935e-30	Reproduction	Ecc15
FBgn0032752	-2.35028	2.24735e-30	Reproduction	Ecc15
FBgn0035901	-2.75567	2.14064e-30	Reproduction	Ecc15
FBgn0037377	-2.85398	2.2448e-30	Reproduction	Ecc15
FBgn0042180	-3.4335	2.22251e-30	Reproduction	Ecc15
FBgn0263832	-1.85325	2.28179e-30	Reproduction	Ecc15
FBgn0039589	-2.99823	2.17549e-30	Reproduction	Ecc15
FBgn0030794	-3.90788	1.89057e-30	Reproduction	Ecc15
FBgn0016794	-2.27303	2.33803e-30	Reproduction	Ecc15
FBgn0261014	-1.30564	2.24735e-30	Reproduction	Ecc15
FBgn0039828	-2.3263	2.41168e-30	Reproduction	Ecc15
FBgn0027088	-1.16593	2.27521e-30	Reproduction	Ecc15
FBgn0003415	-2.44989	2.29925e-30	Reproduction	Ecc15
FBgn0030692	-1.26272	2.44857e-30	Reproduction	Ecc15
FBgn0031188	-1.92709	2.50844e-30	Reproduction	Ecc15
FBgn0025633	-3.0775	2.41693e-30	Reproduction	Ecc15
FBgn0037255	-2.18275	2.55237e-30	Reproduction	Ecc15
FBgn0026147	-2.22304	2.52434e-30	Reproduction	Ecc15
FBgn0004655	-2.67228	2.49976e-30	Reproduction	Ecc15
FBgn0038318	-2.07987	2.60138e-30	Reproduction	Ecc15
FBgn0035945	-2.1496	2.60397e-30	Reproduction	Ecc15
FBgn0029672	-2.39228	2.66471e-30	Reproduction	Ecc15
FBgn0024362	-1.16929	2.61389e-30	Reproduction	Ecc15
FBgn0035766	-2.41616	2.70575e-30	Reproduction	Ecc15
FBgn0030456	-2.27328	2.8235e-30	Reproduction	Ecc15
FBgn0010830	-2.08794	2.86173e-30	Reproduction	Ecc15
FBgn0039741	-1.86743	2.89799e-30	Reproduction	Ecc15
FBgn0040268	-2.89451	2.93923e-30	Reproduction	Ecc15
FBgn0014189	-2.24945	2.8235e-30	Reproduction	Ecc15
FBgn0039379	-2.90878	3.00711e-30	Reproduction	Ecc15
FBgn0030321	-1.24965	2.84245e-30	Reproduction	Ecc15
FBgn0263605	-2.93594	3.00711e-30	Reproduction	Ecc15
FBgn0020497	-1.68058	2.85169e-30	Reproduction	Ecc15
FBgn0031392	-2.49653	3.01066e-30	Reproduction	Ecc15
FBgn0004795	-3.15174	3.07148e-30	Reproduction	Ecc15
FBgn0027509	-1.8752	3.16155e-30	Reproduction	Ecc15
FBgn0027603	-2.05808	3.08223e-30	Reproduction	Ecc15
FBgn0040227	-1.0543	3.00892e-30	Reproduction	Ecc15
FBgn0264691	-1.72874	3.24593e-30	Reproduction	Ecc15
FBgn0036004	-2.20042	3.14441e-30	Reproduction	Ecc15
FBgn0263933	-2.17643	3.28161e-30	Reproduction	Ecc15
FBgn0010280	-1.55684	3.22923e-30	Reproduction	Ecc15
FBgn0040372	-3.31945	3.32365e-30	Reproduction	Ecc15
FBgn0038274	-2.47402	3.29852e-30	Reproduction	Ecc15
FBgn0032475	-2.55984	3.45969e-30	Reproduction	Ecc15
FBgn0030834	-1.53576	3.53838e-30	Reproduction	Ecc15
FBgn0260936	-1.25939	3.28161e-30	Reproduction	Ecc15
FBgn0051163	-3.72301	3.59454e-30	Reproduction	Ecc15
FBgn0030817	-3.33405	3.50054e-30	Reproduction	Ecc15
FBgn0033264	-2.77183	3.63571e-30	Reproduction	Ecc15
FBgn0002044	-1.53076	3.41027e-30	Reproduction	Ecc15
FBgn0087008	-2.67177	3.50054e-30	Reproduction	Ecc15
FBgn0000376	-3.22217	3.7824e-30	Reproduction	Ecc15
FBgn0028471	-2.22566	3.78797e-30	Reproduction	Ecc15
FBgn0010877	-1.71556	3.7115e-30	Reproduction	Ecc15
FBgn0003520	-1.65914	3.71696e-30	Reproduction	Ecc15
FBgn0028343	-2.39839	3.952e-30	Reproduction	Ecc15
FBgn0029131	-1.79155	4.17568e-30	Reproduction	Ecc15
FBgn0037566	-1.91625	4.2474e-30	Reproduction	Ecc15
FBgn0003612	-2.76722	4.10866e-30	Reproduction	Ecc15
FBgn0261383	-2.00595	4.17568e-30	Reproduction	Ecc15
FBgn0010292	-1.65734	4.2888e-30	Reproduction	Ecc15
FBgn0037614	-3.20311	4.29988e-30	Reproduction	Ecc15
FBgn0035986	-2.31399	4.31841e-30	Reproduction	Ecc15
FBgn0003607	-2.09846	4.229e-30	Reproduction	Ecc15
FBgn0015296	-1.37453	4.4398e-30	Reproduction	Ecc15
FBgn0004882	-5.71658	4.44437e-30	Reproduction	Ecc15
FBgn0015282	-1.19629	4.23791e-30	Reproduction	Ecc15
FBgn0032487	-1.94746	3.83307e-30	Reproduction	Ecc15
FBgn0263979	-2.96968	4.53646e-30	Reproduction	Ecc15
FBgn0266053	-1.89006	4.38221e-30	Reproduction	Ecc15
FBgn0000581	-2.26946	4.33689e-30	Reproduction	Ecc15
FBgn0013756	-2.87242	4.38221e-30	Reproduction	Ecc15
FBgn0033473	-2.58099	4.65194e-30	Reproduction	Ecc15
FBgn0025463	-2.40747	4.65194e-30	Reproduction	Ecc15
FBgn0031044	-2.3696	4.73465e-30	Reproduction	Ecc15
FBgn0036334	-2.18458	4.67753e-30	Reproduction	Ecc15
FBgn0036111	-1.40618	4.44437e-30	Reproduction	Ecc15
FBgn0035524	-2.20301	4.87806e-30	Reproduction	Ecc15
FBgn0267821	-1.84972	4.65194e-30	Reproduction	Ecc15
FBgn0001197	-3.53073	4.70806e-30	Reproduction	Ecc15
FBgn0025639	-2.0657	4.6156e-30	Reproduction	Ecc15
FBgn0033557	-1.9728	5.02682e-30	Reproduction	Ecc15
FBgn0016131	-2.34183	5.04114e-30	Reproduction	Ecc15
FBgn0002781	-2.90348	4.84519e-30	Reproduction	Ecc15
FBgn0039861	-2.05561	5.13695e-30	Reproduction	Ecc15
FBgn0039711	-2.24181	5.05456e-30	Reproduction	Ecc15
FBgn0026430	-3.96869	5.20246e-30	Reproduction	Ecc15
FBgn0264848	-3.07946	5.31231e-30	Reproduction	Ecc15
FBgn0261524	-2.19971	5.20105e-30	Reproduction	Ecc15
FBgn0000181	-1.10762	4.95582e-30	Reproduction	Ecc15
FBgn0027081	-1.24757	5.05456e-30	Reproduction	Ecc15
FBgn0022764	-2.01035	5.05284e-30	Reproduction	Ecc15
FBgn0283478	-1.13321	5.08229e-30	Reproduction	Ecc15
FBgn0001986	-2.04298	5.65111e-30	Reproduction	Ecc15
FBgn0020443	-1.21165	5.19693e-30	Reproduction	Ecc15
FBgn0034118	-2.73634	5.69397e-30	Reproduction	Ecc15
FBgn0036671	-1.68111	5.73115e-30	Reproduction	Ecc15
FBgn0037652	-2.02741	5.65111e-30	Reproduction	Ecc15
FBgn0003502	-2.63767	5.65111e-30	Reproduction	Ecc15
FBgn0033884	-2.98518	5.7936e-30	Reproduction	Ecc15
FBgn0040294	-2.68825	5.83623e-30	Reproduction	Ecc15
FBgn0026722	-2.067	6.20651e-30	Reproduction	Ecc15
FBgn0037657	-1.6149	6.20651e-30	Reproduction	Ecc15
FBgn0040208	-1.65217	6.279e-30	Reproduction	Ecc15
FBgn0030790	-1.93806	6.30449e-30	Reproduction	Ecc15
FBgn0261535	-1.98146	6.47186e-30	Reproduction	Ecc15
FBgn0034858	-1.62331	6.47186e-30	Reproduction	Ecc15
FBgn0003041	-2.66706	6.47186e-30	Reproduction	Ecc15
FBgn0023527	-2.13782	6.86074e-30	Reproduction	Ecc15
FBgn0039338	-1.80993	6.40678e-30	Reproduction	Ecc15
FBgn0010770	-2.49193	6.88302e-30	Reproduction	Ecc15
FBgn0022786	-2.6296	7.27742e-30	Reproduction	Ecc15
FBgn0038476	-3.52154	7.1393e-30	Reproduction	Ecc15
FBgn0030855	-2.46856	7.32876e-30	Reproduction	Ecc15
FBgn0262560	-2.08804	7.32876e-30	Reproduction	Ecc15
FBgn0012058	-2.10605	7.23189e-30	Reproduction	Ecc15
FBgn0038401	-2.60171	7.37654e-30	Reproduction	Ecc15
FBgn0264495	-2.20211	6.93208e-30	Reproduction	Ecc15
FBgn0029756	-2.59117	7.32876e-30	Reproduction	Ecc15
FBgn0284220	-4.03128	7.23921e-30	Reproduction	Ecc15
FBgn0033236	-1.88232	7.32045e-30	Reproduction	Ecc15
FBgn0261931	-2.1736	7.56303e-30	Reproduction	Ecc15
FBgn0030701	-1.46543	7.41687e-30	Reproduction	Ecc15
FBgn0010313	-1.56052	7.41687e-30	Reproduction	Ecc15
FBgn0036450	-1.8772	8.10525e-30	Reproduction	Ecc15
FBgn0005694	-1.59429	7.81987e-30	Reproduction	Ecc15
FBgn0010288	-2.45894	8.35673e-30	Reproduction	Ecc15
FBgn0038601	-1.89464	8.62487e-30	Reproduction	Ecc15
FBgn0038965	-1.79538	8.64591e-30	Reproduction	Ecc15
FBgn0270924	-2.23867	8.64591e-30	Reproduction	Ecc15
FBgn0037843	-2.64526	8.71701e-30	Reproduction	Ecc15
FBgn0039302	-2.49072	8.17281e-30	Reproduction	Ecc15
FBgn0053505	-3.0761	8.88108e-30	Reproduction	Ecc15
FBgn0031739	-2.77269	8.64591e-30	Reproduction	Ecc15
FBgn0033273	-3.02217	8.97206e-30	Reproduction	Ecc15
FBgn0003870	-1.26804	8.47884e-30	Reproduction	Ecc15
FBgn0037702	-1.34523	8.71701e-30	Reproduction	Ecc15
FBgn0027548	-2.5972	9.28076e-30	Reproduction	Ecc15
FBgn0001169	-2.44117	9.28944e-30	Reproduction	Ecc15
FBgn0263231	-1.30068	8.98874e-30	Reproduction	Ecc15
FBgn0028554	-3.27138	9.94738e-30	Reproduction	Ecc15
FBgn0030007	-1.46208	9.57901e-30	Reproduction	Ecc15
FBgn0037369	-2.23496	9.86174e-30	Reproduction	Ecc15
FBgn0034537	-1.99791	9.98967e-30	Reproduction	Ecc15
FBgn0015279	-1.45546	9.43563e-30	Reproduction	Ecc15
FBgn0030812	-2.12452	9.31377e-30	Reproduction	Ecc15
FBgn0036144	-1.48425	9.56326e-30	Reproduction	Ecc15
FBgn0260012	-1.98557	9.60211e-30	Reproduction	Ecc15
FBgn0027330	-2.48425	1.0497e-29	Reproduction	Ecc15
FBgn0032646	-1.42644	1.04266e-29	Reproduction	Ecc15
FBgn0052066	-1.2661	1.02953e-29	Reproduction	Ecc15
FBgn0267790	-2.00114	1.03399e-29	Reproduction	Ecc15
FBgn0027053	-1.82428	1.09635e-29	Reproduction	Ecc15
FBgn0261456	-1.69838	1.08324e-29	Reproduction	Ecc15
FBgn0032450	-3.40387	1.09184e-29	Reproduction	Ecc15
FBgn0023517	-2.58923	1.10238e-29	Reproduction	Ecc15
FBgn0037379	-2.7319	1.09184e-29	Reproduction	Ecc15
FBgn0028687	-1.08115	1.01945e-29	Reproduction	Ecc15
FBgn0036239	-1.67543	1.06427e-29	Reproduction	Ecc15
FBgn0004049	-1.8134	1.08856e-29	Reproduction	Ecc15
FBgn0283712	-1.55499	1.09184e-29	Reproduction	Ecc15
FBgn0029905	-2.90828	1.13962e-29	Reproduction	Ecc15
FBgn0035033	-2.85755	1.13825e-29	Reproduction	Ecc15
FBgn0027495	-2.35962	1.13825e-29	Reproduction	Ecc15
FBgn0010269	-1.73658	1.1373e-29	Reproduction	Ecc15
FBgn0031664	-2.34576	1.16594e-29	Reproduction	Ecc15
FBgn0033235	-1.26817	1.15215e-29	Reproduction	Ecc15
FBgn0035027	-2.57951	1.18264e-29	Reproduction	Ecc15
FBgn0261119	-2.02441	1.20359e-29	Reproduction	Ecc15
FBgn0039644	-1.96133	1.10238e-29	Reproduction	Ecc15
FBgn0031782	-2.83519	1.13569e-29	Reproduction	Ecc15
FBgn0026533	-1.97276	1.16311e-29	Reproduction	Ecc15
FBgn0001108	-1.18765	1.17464e-29	Reproduction	Ecc15
FBgn0261850	-2.6498	1.29963e-29	Reproduction	Ecc15
FBgn0010750	-2.02462	1.30369e-29	Reproduction	Ecc15
FBgn0032262	-2.83971	1.3191e-29	Reproduction	Ecc15
FBgn0035997	-2.7336	1.28985e-29	Reproduction	Ecc15
FBgn0261278	-3.8119	1.30527e-29	Reproduction	Ecc15
FBgn0042085	-3.38145	1.31656e-29	Reproduction	Ecc15
FBgn0033998	-2.01396	1.28985e-29	Reproduction	Ecc15
FBgn0025626	-2.34571	1.33556e-29	Reproduction	Ecc15
FBgn0083969	-1.47365	1.27704e-29	Reproduction	Ecc15
FBgn0028694	-1.66473	1.29063e-29	Reproduction	Ecc15
FBgn0036134	-1.37486	1.31116e-29	Reproduction	Ecc15
FBgn0035464	-2.50164	1.43139e-29	Reproduction	Ecc15
FBgn0031736	-1.35501	1.43987e-29	Reproduction	Ecc15
FBgn0261787	-1.68019	1.39916e-29	Reproduction	Ecc15
FBgn0037093	-1.52532	1.39072e-29	Reproduction	Ecc15
FBgn0001330	-2.3811	1.56324e-29	Reproduction	Ecc15
FBgn0000541	-2.43562	1.42705e-29	Reproduction	Ecc15
FBgn0036761	-2.31035	1.56324e-29	Reproduction	Ecc15
FBgn0005777	-1.97381	1.50882e-29	Reproduction	Ecc15
FBgn0044324	-2.42396	1.52712e-29	Reproduction	Ecc15
FBgn0032341	-1.62476	1.53915e-29	Reproduction	Ecc15
FBgn0263490	-2.41376	1.56324e-29	Reproduction	Ecc15
FBgn0025809	-2.43602	1.68626e-29	Reproduction	Ecc15
FBgn0035370	-2.18693	1.59612e-29	Reproduction	Ecc15
FBgn0041147	-2.82383	1.51442e-29	Reproduction	Ecc15
FBgn0040346	-1.98314	1.73076e-29	Reproduction	Ecc15
FBgn0086451	-2.22675	1.64626e-29	Reproduction	Ecc15
FBgn0030228	-1.93369	1.68085e-29	Reproduction	Ecc15
FBgn0038046	-2.30314	1.77537e-29	Reproduction	Ecc15
FBgn0003978	-2.6992	1.6417e-29	Reproduction	Ecc15
FBgn0278608	-1.26897	1.6417e-29	Reproduction	Ecc15
FBgn0000352	-2.84679	1.79184e-29	Reproduction	Ecc15
FBgn0033897	-1.72779	1.66758e-29	Reproduction	Ecc15
FBgn0036096	-1.72696	1.80572e-29	Reproduction	Ecc15
FBgn0030056	-1.69053	1.66855e-29	Reproduction	Ecc15
FBgn0034488	-1.11866	1.66976e-29	Reproduction	Ecc15
FBgn0034025	-2.08909	1.87602e-29	Reproduction	Ecc15
FBgn0001180	-3.55159	1.88213e-29	Reproduction	Ecc15
FBgn0039004	-2.95948	1.89429e-29	Reproduction	Ecc15
FBgn0031090	-1.54889	1.81792e-29	Reproduction	Ecc15
FBgn0003334	-1.91278	1.83226e-29	Reproduction	Ecc15
FBgn0002638	-4.30473	1.93459e-29	Reproduction	Ecc15
FBgn0001222	-2.12578	1.8867e-29	Reproduction	Ecc15
FBgn0028476	-1.90307	1.89266e-29	Reproduction	Ecc15
FBgn0030293	-2.44483	1.92061e-29	Reproduction	Ecc15
FBgn0011207	-1.57646	1.97635e-29	Reproduction	Ecc15
FBgn0010173	-2.68112	1.92061e-29	Reproduction	Ecc15
FBgn0082598	-1.54566	1.85175e-29	Reproduction	Ecc15
FBgn0029152	-1.66958	1.8976e-29	Reproduction	Ecc15
FBgn0037439	-1.51272	2.06433e-29	Reproduction	Ecc15
FBgn0004390	-2.14497	2.01187e-29	Reproduction	Ecc15
FBgn0030738	-2.04424	2.01651e-29	Reproduction	Ecc15
FBgn0027537	-3.27696	2.13257e-29	Reproduction	Ecc15
FBgn0010774	-2.13961	1.9916e-29	Reproduction	Ecc15
FBgn0035473	-1.40343	2.03185e-29	Reproduction	Ecc15
FBgn0046222	-2.60705	2.17462e-29	Reproduction	Ecc15
FBgn0260049	-1.34275	1.98568e-29	Reproduction	Ecc15
FBgn0017561	-2.99533	2.19844e-29	Reproduction	Ecc15
FBgn0000251	-2.4433	2.16119e-29	Reproduction	Ecc15
FBgn0022959	-1.02809	2.07007e-29	Reproduction	Ecc15
FBgn0035153	-1.7953	2.36666e-29	Reproduction	Ecc15
FBgn0032974	-2.37856	2.38465e-29	Reproduction	Ecc15
FBgn0029914	-1.63673	2.38823e-29	Reproduction	Ecc15
FBgn0039125	-3.00265	2.42275e-29	Reproduction	Ecc15
FBgn0037561	-1.75962	2.50876e-29	Reproduction	Ecc15
FBgn0024992	-1.26735	2.40733e-29	Reproduction	Ecc15
FBgn0003278	-2.0885	2.54685e-29	Reproduction	Ecc15
FBgn0261573	-2.31861	2.42126e-29	Reproduction	Ecc15
FBgn0033916	-1.86486	2.45977e-29	Reproduction	Ecc15
FBgn0030093	-2.92721	2.59452e-29	Reproduction	Ecc15
FBgn0011787	-2.21488	2.77617e-29	Reproduction	Ecc15
FBgn0278604	-3.75944	2.80337e-29	Reproduction	Ecc15
FBgn0027951	-1.57768	2.53913e-29	Reproduction	Ecc15
FBgn0050122	-1.39807	2.50452e-29	Reproduction	Ecc15
FBgn0052484	-1.54537	2.80337e-29	Reproduction	Ecc15
FBgn0039227	-2.87891	2.77847e-29	Reproduction	Ecc15
FBgn0028292	-2.0002	2.93497e-29	Reproduction	Ecc15
FBgn0035425	-1.62061	2.74697e-29	Reproduction	Ecc15
FBgn0034727	-1.60793	2.93538e-29	Reproduction	Ecc15
FBgn0039381	-1.7524	2.9704e-29	Reproduction	Ecc15
FBgn0266518	-1.76954	3.05634e-29	Reproduction	Ecc15
FBgn0039261	-1.77582	2.80337e-29	Reproduction	Ecc15
FBgn0030090	-2.66672	3.07941e-29	Reproduction	Ecc15
FBgn0034853	-3.58671	3.24093e-29	Reproduction	Ecc15
FBgn0035203	-1.84652	3.22565e-29	Reproduction	Ecc15
FBgn0037710	-2.21481	3.28807e-29	Reproduction	Ecc15
FBgn0001341	-2.46791	3.30877e-29	Reproduction	Ecc15
FBgn0011604	-2.72783	3.18861e-29	Reproduction	Ecc15
FBgn0002552	-2.3511	3.32092e-29	Reproduction	Ecc15
FBgn0036838	-2.39048	3.42439e-29	Reproduction	Ecc15
FBgn0036299	-1.624	3.27741e-29	Reproduction	Ecc15
FBgn0004643	-2.69626	3.4099e-29	Reproduction	Ecc15
FBgn0030049	-1.41265	3.14718e-29	Reproduction	Ecc15
FBgn0015295	-1.89748	3.51284e-29	Reproduction	Ecc15
FBgn0000307	-2.24256	3.24184e-29	Reproduction	Ecc15
FBgn0036764	-2.04846	3.55457e-29	Reproduction	Ecc15
FBgn0032485	-1.98212	3.51284e-29	Reproduction	Ecc15
FBgn0264075	-1.59048	3.51284e-29	Reproduction	Ecc15
FBgn0035145	-1.89986	3.48733e-29	Reproduction	Ecc15
FBgn0042092	-3.0185	3.53605e-29	Reproduction	Ecc15
FBgn0261270	-2.73016	3.61839e-29	Reproduction	Ecc15
FBgn0015828	-2.48724	3.81133e-29	Reproduction	Ecc15
FBgn0039929	-1.65921	3.53605e-29	Reproduction	Ecc15
FBgn0001612	-2.20409	3.81133e-29	Reproduction	Ecc15
FBgn0013773	-2.27113	3.87663e-29	Reproduction	Ecc15
FBgn0022985	-1.54764	3.70859e-29	Reproduction	Ecc15
FBgn0261286	-2.22357	3.96915e-29	Reproduction	Ecc15
FBgn0003044	-3.74242	3.97197e-29	Reproduction	Ecc15
FBgn0053129	-1.30617	3.60169e-29	Reproduction	Ecc15
FBgn0086613	-2.74136	4.07225e-29	Reproduction	Ecc15
FBgn0031148	-1.62403	3.80677e-29	Reproduction	Ecc15
FBgn0039110	-2.50513	3.99568e-29	Reproduction	Ecc15
FBgn0261065	-2.4937	4.11818e-29	Reproduction	Ecc15
FBgn0025777	-1.47942	3.81133e-29	Reproduction	Ecc15
FBgn0011785	-1.95168	3.81133e-29	Reproduction	Ecc15
FBgn0030753	-1.2089	3.87223e-29	Reproduction	Ecc15
FBgn0032656	-1.67982	4.24265e-29	Reproduction	Ecc15
FBgn0043900	-3.03896	4.15423e-29	Reproduction	Ecc15
FBgn0024889	-1.19255	3.86309e-29	Reproduction	Ecc15
FBgn0040080	-1.57	4.04586e-29	Reproduction	Ecc15
FBgn0263144	-2.46629	3.9689e-29	Reproduction	Ecc15
FBgn0086384	-1.60024	4.16367e-29	Reproduction	Ecc15
FBgn0037327	-1.78528	4.04586e-29	Reproduction	Ecc15
FBgn0051739	-2.01388	4.11818e-29	Reproduction	Ecc15
FBgn0022768	-1.86229	4.07391e-29	Reproduction	Ecc15
FBgn0004584	-3.94765	4.44368e-29	Reproduction	Ecc15
FBgn0031696	-2.17555	4.34445e-29	Reproduction	Ecc15
FBgn0036769	-1.48973	4.26307e-29	Reproduction	Ecc15
FBgn0030789	-2.75007	4.36019e-29	Reproduction	Ecc15
FBgn0015799	-2.91192	4.32937e-29	Reproduction	Ecc15
FBgn0039293	-2.41685	4.59796e-29	Reproduction	Ecc15
FBgn0082831	-2.08922	4.26307e-29	Reproduction	Ecc15
FBgn0260817	-2.41117	4.61563e-29	Reproduction	Ecc15
FBgn0020306	-2.19379	4.19743e-29	Reproduction	Ecc15
FBgn0032191	-1.42548	4.51467e-29	Reproduction	Ecc15
FBgn0023526	-1.61388	4.30381e-29	Reproduction	Ecc15
FBgn0004913	-3.33221	4.64926e-29	Reproduction	Ecc15
FBgn0029944	-3.09043	4.78997e-29	Reproduction	Ecc15
FBgn0036263	-2.87519	4.6643e-29	Reproduction	Ecc15
FBgn0035812	-3.08051	4.82099e-29	Reproduction	Ecc15
FBgn0033392	-3.1596	4.76684e-29	Reproduction	Ecc15
FBgn0037482	-1.96593	4.79868e-29	Reproduction	Ecc15
FBgn0039350	-3.27122	4.80909e-29	Reproduction	Ecc15
FBgn0000524	-2.89727	4.94168e-29	Reproduction	Ecc15
FBgn0036668	-1.61383	4.64221e-29	Reproduction	Ecc15
FBgn0011474	-3.12865	4.91979e-29	Reproduction	Ecc15
FBgn0019990	-1.59179	4.78997e-29	Reproduction	Ecc15
FBgn0034346	-1.72697	5.00103e-29	Reproduction	Ecc15
FBgn0003346	-3.48536	5.09205e-29	Reproduction	Ecc15
FBgn0029867	-1.48805	4.84197e-29	Reproduction	Ecc15
FBgn0015546	-3.11015	5.24204e-29	Reproduction	Ecc15
FBgn0032194	-2.38527	5.25241e-29	Reproduction	Ecc15
FBgn0010356	-1.80751	5.29815e-29	Reproduction	Ecc15
FBgn0010501	-1.71014	5.35259e-29	Reproduction	Ecc15
FBgn0039163	-1.63346	5.24204e-29	Reproduction	Ecc15
FBgn0032633	-1.53841	5.13892e-29	Reproduction	Ecc15
FBgn0039066	-2.0363	5.25241e-29	Reproduction	Ecc15
FBgn0036099	-2.38676	5.38805e-29	Reproduction	Ecc15
FBgn0034923	-1.83464	5.51802e-29	Reproduction	Ecc15
FBgn0035936	-1.96884	5.23065e-29	Reproduction	Ecc15
FBgn0027342	-1.94291	5.40495e-29	Reproduction	Ecc15
FBgn0264492	-2.04116	5.18502e-29	Reproduction	Ecc15
FBgn0250850	-3.614	5.72489e-29	Reproduction	Ecc15
FBgn0031868	-2.24977	5.64764e-29	Reproduction	Ecc15
FBgn0033918	-1.29985	5.55052e-29	Reproduction	Ecc15
FBgn0030744	-2.0886	6.0082e-29	Reproduction	Ecc15
FBgn0032514	-2.1873	5.94373e-29	Reproduction	Ecc15
FBgn0025635	-2.81595	6.25405e-29	Reproduction	Ecc15
FBgn0033688	-2.06157	5.48977e-29	Reproduction	Ecc15
FBgn0011640	-1.51304	5.66064e-29	Reproduction	Ecc15
FBgn0034753	-1.50768	5.55052e-29	Reproduction	Ecc15
FBgn0261109	-2.27883	6.30076e-29	Reproduction	Ecc15
FBgn0029873	-2.40965	6.52565e-29	Reproduction	Ecc15
FBgn0038805	-1.74344	6.24157e-29	Reproduction	Ecc15
FBgn0030686	-1.45136	6.83832e-29	Reproduction	Ecc15
FBgn0020261	-2.11668	6.76229e-29	Reproduction	Ecc15
FBgn0031575	-2.68368	7.34172e-29	Reproduction	Ecc15
FBgn0265189	-2.22547	7.3229e-29	Reproduction	Ecc15
FBgn0033737	-3.17313	7.66207e-29	Reproduction	Ecc15
FBgn0039943	-1.9029	7.51239e-29	Reproduction	Ecc15
FBgn0000499	-1.85351	7.4416e-29	Reproduction	Ecc15
FBgn0028387	-2.6241	7.73213e-29	Reproduction	Ecc15
FBgn0283657	-2.31469	6.87695e-29	Reproduction	Ecc15
FBgn0022893	-4.00164	6.93923e-29	Reproduction	Ecc15
FBgn0036483	-3.21677	7.91358e-29	Reproduction	Ecc15
FBgn0031851	-1.70098	7.92579e-29	Reproduction	Ecc15
FBgn0037027	-2.23455	7.41767e-29	Reproduction	Ecc15
FBgn0260243	-3.50077	8.08829e-29	Reproduction	Ecc15
FBgn0030930	-1.39801	7.69579e-29	Reproduction	Ecc15
FBgn0010660	-2.82698	7.92579e-29	Reproduction	Ecc15
FBgn0040230	-1.39948	7.79133e-29	Reproduction	Ecc15
FBgn0037659	-1.23143	7.79691e-29	Reproduction	Ecc15
FBgn0021764	-2.19533	7.78203e-29	Reproduction	Ecc15
FBgn0030631	-2.09797	8.39818e-29	Reproduction	Ecc15
FBgn0005674	-1.37997	7.79691e-29	Reproduction	Ecc15
FBgn0261244	-1.25349	8.39629e-29	Reproduction	Ecc15
FBgn0259745	-3.71445	8.48137e-29	Reproduction	Ecc15
FBgn0036735	-2.19197	8.43541e-29	Reproduction	Ecc15
FBgn0031377	-2.62158	8.98432e-29	Reproduction	Ecc15
FBgn0030970	-2.79691	9.21916e-29	Reproduction	Ecc15
FBgn0032216	-1.7111	8.20466e-29	Reproduction	Ecc15
FBgn0052409	-2.21828	9.25977e-29	Reproduction	Ecc15
FBgn0263237	-2.8264	9.25977e-29	Reproduction	Ecc15
FBgn0030969	-2.77776	9.26257e-29	Reproduction	Ecc15
FBgn0086129	-1.92238	8.7137e-29	Reproduction	Ecc15
FBgn0038043	-2.98812	9.38377e-29	Reproduction	Ecc15
FBgn0033713	-1.95781	9.05252e-29	Reproduction	Ecc15
FBgn0026575	-2.44724	8.48137e-29	Reproduction	Ecc15
FBgn0039627	-2.19999	9.45365e-29	Reproduction	Ecc15
FBgn0032454	-2.49506	9.21267e-29	Reproduction	Ecc15
FBgn0024191	-2.11882	9.47752e-29	Reproduction	Ecc15
FBgn0260985	-3.81825	9.65926e-29	Reproduction	Ecc15
FBgn0032408	-2.00573	9.94049e-29	Reproduction	Ecc15
FBgn0038453	-2.09175	9.89668e-29	Reproduction	Ecc15
FBgn0031895	-2.76037	1.02632e-28	Reproduction	Ecc15
FBgn0037339	-1.14234	9.26257e-29	Reproduction	Ecc15
FBgn0031047	-1.61378	9.56265e-29	Reproduction	Ecc15
FBgn0039877	-1.26274	9.56265e-29	Reproduction	Ecc15
FBgn0004237	-2.01683	9.21005e-29	Reproduction	Ecc15
FBgn0002778	-2.30668	1.02036e-28	Reproduction	Ecc15
FBgn0036844	-1.70547	1.01144e-28	Reproduction	Ecc15
FBgn0029778	-1.88302	1.07573e-28	Reproduction	Ecc15
FBgn0015402	-1.64472	1.04348e-28	Reproduction	Ecc15
FBgn0035026	-2.40758	1.06107e-28	Reproduction	Ecc15
FBgn0039508	-1.67094	1.02578e-28	Reproduction	Ecc15
FBgn0051301	-1.59787	1.04443e-28	Reproduction	Ecc15
FBgn0034925	-2.03076	1.12086e-28	Reproduction	Ecc15
FBgn0035421	-1.76858	1.1221e-28	Reproduction	Ecc15
FBgn0036915	-1.71983	1.09921e-28	Reproduction	Ecc15
FBgn0040388	-2.75281	1.1478e-28	Reproduction	Ecc15
FBgn0030081	-2.83733	1.1544e-28	Reproduction	Ecc15
FBgn0035807	-1.28651	1.04443e-28	Reproduction	Ecc15
FBgn0034259	-1.61099	1.05558e-28	Reproduction	Ecc15
FBgn0028421	-1.662	1.09474e-28	Reproduction	Ecc15
FBgn0264816	-3.46015	1.16277e-28	Reproduction	Ecc15
FBgn0030035	-1.05112	1.0954e-28	Reproduction	Ecc15
FBgn0014024	-1.59059	1.14058e-28	Reproduction	Ecc15
FBgn0005386	-2.44485	1.13934e-28	Reproduction	Ecc15
FBgn0032154	-2.88923	1.19766e-28	Reproduction	Ecc15
FBgn0030122	-3.5417	1.22416e-28	Reproduction	Ecc15
FBgn0000463	-3.51164	1.2416e-28	Reproduction	Ecc15
FBgn0002707	-2.99533	1.24859e-28	Reproduction	Ecc15
FBgn0039385	-2.05381	1.25295e-28	Reproduction	Ecc15
FBgn0035923	-2.19872	1.2851e-28	Reproduction	Ecc15
FBgn0039210	-2.52588	1.28735e-28	Reproduction	Ecc15
FBgn0026702	-2.77547	1.28097e-28	Reproduction	Ecc15
FBgn0035111	-2.07105	1.21964e-28	Reproduction	Ecc15
FBgn0031604	-1.87401	1.29136e-28	Reproduction	Ecc15
FBgn0000239	-1.64729	1.15214e-28	Reproduction	Ecc15
FBgn0027587	-1.54137	1.25247e-28	Reproduction	Ecc15
FBgn0034792	-1.09043	1.19836e-28	Reproduction	Ecc15
FBgn0014366	-1.92659	1.34277e-28	Reproduction	Ecc15
FBgn0035229	-1.23764	1.19836e-28	Reproduction	Ecc15
FBgn0028916	-2.06377	1.2851e-28	Reproduction	Ecc15
FBgn0028506	-2.78915	1.36604e-28	Reproduction	Ecc15
FBgn0013799	-1.39496	1.2851e-28	Reproduction	Ecc15
FBgn0031820	-1.947	1.25345e-28	Reproduction	Ecc15
FBgn0035213	-2.6359	1.36637e-28	Reproduction	Ecc15
FBgn0037716	-2.51951	1.38746e-28	Reproduction	Ecc15
FBgn0034804	-2.24352	1.4028e-28	Reproduction	Ecc15
FBgn0086855	-3.1372	1.44027e-28	Reproduction	Ecc15
FBgn0002283	-2.206	1.43367e-28	Reproduction	Ecc15
FBgn0038588	-3.10185	1.44468e-28	Reproduction	Ecc15
FBgn0052479	-2.01397	1.27817e-28	Reproduction	Ecc15
FBgn0032339	-1.42014	1.42372e-28	Reproduction	Ecc15
FBgn0260397	-3.10594	1.47251e-28	Reproduction	Ecc15
FBgn0031769	-4.10138	1.45269e-28	Reproduction	Ecc15
FBgn0039831	-1.14917	1.29024e-28	Reproduction	Ecc15
FBgn0031052	-2.44287	1.41402e-28	Reproduction	Ecc15
FBgn0038746	-2.99753	1.48176e-28	Reproduction	Ecc15
FBgn0037248	-3.26174	1.37197e-28	Reproduction	Ecc15
FBgn0035336	-2.12281	1.49902e-28	Reproduction	Ecc15
FBgn0029512	-3.01537	1.50836e-28	Reproduction	Ecc15
FBgn0031832	-1.6523	1.52317e-28	Reproduction	Ecc15
FBgn0040394	-1.32573	1.47251e-28	Reproduction	Ecc15
FBgn0004362	-4.23143	1.47899e-28	Reproduction	Ecc15
FBgn0030959	-2.71742	1.55561e-28	Reproduction	Ecc15
FBgn0263351	-1.28985	1.45018e-28	Reproduction	Ecc15
FBgn0036640	-3.54984	1.55199e-28	Reproduction	Ecc15
FBgn0000709	-1.49871	1.47775e-28	Reproduction	Ecc15
FBgn0262081	-1.06249	1.43367e-28	Reproduction	Ecc15
FBgn0086655	-2.07901	1.57616e-28	Reproduction	Ecc15
FBgn0285917	-1.95139	1.44387e-28	Reproduction	Ecc15
FBgn0029666	-1.29372	1.52317e-28	Reproduction	Ecc15
FBgn0051224	-1.92001	1.47692e-28	Reproduction	Ecc15
FBgn0033581	-2.84589	1.59661e-28	Reproduction	Ecc15
FBgn0261112	-1.91475	1.67276e-28	Reproduction	Ecc15
FBgn0259682	-3.10254	1.48463e-28	Reproduction	Ecc15
FBgn0033584	-2.16649	1.68196e-28	Reproduction	Ecc15
FBgn0032876	-2.95176	1.60006e-28	Reproduction	Ecc15
FBgn0038167	-1.60291	1.61961e-28	Reproduction	Ecc15
FBgn0052676	-1.81032	1.49902e-28	Reproduction	Ecc15
FBgn0028474	-1.90694	1.58654e-28	Reproduction	Ecc15
FBgn0265575	-4.01844	1.64092e-28	Reproduction	Ecc15
FBgn0037028	-1.4129	1.71666e-28	Reproduction	Ecc15
FBgn0283724	-2.99949	1.66999e-28	Reproduction	Ecc15
FBgn0261786	-2.42067	1.65116e-28	Reproduction	Ecc15
FBgn0026083	-1.76122	1.51329e-28	Reproduction	Ecc15
FBgn0033210	-2.59394	1.72796e-28	Reproduction	Ecc15
FBgn0039407	-2.74505	1.376e-28	Reproduction	Ecc15
FBgn0266284	-1.58605	1.68406e-28	Reproduction	Ecc15
FBgn0038546	-1.64855	1.69599e-28	Reproduction	Ecc15
FBgn0037533	-1.2055	1.54691e-28	Reproduction	Ecc15
FBgn0266848	-1.98967	1.64244e-28	Reproduction	Ecc15
FBgn0029979	-1.73836	1.57945e-28	Reproduction	Ecc15
FBgn0262601	-2.28424	1.81503e-28	Reproduction	Ecc15
FBgn0029861	-3.08381	1.83885e-28	Reproduction	Ecc15
FBgn0019938	-2.00905	1.69885e-28	Reproduction	Ecc15
FBgn0011715	-2.34123	1.81339e-28	Reproduction	Ecc15
FBgn0015818	-2.73112	1.84981e-28	Reproduction	Ecc15
FBgn0030877	-2.75908	1.84981e-28	Reproduction	Ecc15
FBgn0033766	-3.00749	1.82935e-28	Reproduction	Ecc15
FBgn0037856	-1.9719	1.86883e-28	Reproduction	Ecc15
FBgn0263005	-2.95248	1.85565e-28	Reproduction	Ecc15
FBgn0010602	-1.78415	1.72289e-28	Reproduction	Ecc15
FBgn0263667	-1.9807	1.85456e-28	Reproduction	Ecc15
FBgn0036980	-1.15696	1.67668e-28	Reproduction	Ecc15
FBgn0023508	-1.13547	1.72606e-28	Reproduction	Ecc15
FBgn0035025	-3.3334	1.9301e-28	Reproduction	Ecc15
FBgn0024188	-2.00589	1.88347e-28	Reproduction	Ecc15
FBgn0036958	-1.70995	1.76449e-28	Reproduction	Ecc15
FBgn0029976	-1.40577	1.78985e-28	Reproduction	Ecc15
FBgn0036772	-1.62431	1.97237e-28	Reproduction	Ecc15
FBgn0034939	-2.06443	1.97801e-28	Reproduction	Ecc15
FBgn0264855	-1.41042	1.71666e-28	Reproduction	Ecc15
FBgn0030858	-1.71713	1.95632e-28	Reproduction	Ecc15
FBgn0037700	-1.83056	1.97237e-28	Reproduction	Ecc15
FBgn0027503	-1.81734	1.94173e-28	Reproduction	Ecc15
FBgn0001087	-1.47011	1.82814e-28	Reproduction	Ecc15
FBgn0039623	-1.90539	1.96396e-28	Reproduction	Ecc15
FBgn0039654	-2.33101	2.06252e-28	Reproduction	Ecc15
FBgn0000183	-1.62483	1.8238e-28	Reproduction	Ecc15
FBgn0034300	-2.46361	2.03971e-28	Reproduction	Ecc15
FBgn0037549	-1.73445	1.97237e-28	Reproduction	Ecc15
FBgn0003964	-1.49251	1.91699e-28	Reproduction	Ecc15
FBgn0037249	-1.12735	1.86341e-28	Reproduction	Ecc15
FBgn0010583	-1.416	1.98118e-28	Reproduction	Ecc15
FBgn0037963	-1.72716	2.01838e-28	Reproduction	Ecc15
FBgn0005642	-2.6171	2.1264e-28	Reproduction	Ecc15
FBgn0086908	-2.13677	2.14838e-28	Reproduction	Ecc15
FBgn0003744	-1.05956	1.96363e-28	Reproduction	Ecc15
FBgn0024998	-2.38388	2.20623e-28	Reproduction	Ecc15
FBgn0025641	-1.62252	2.01838e-28	Reproduction	Ecc15
FBgn0052772	-1.75786	2.1264e-28	Reproduction	Ecc15
FBgn0020412	-1.58423	2.02974e-28	Reproduction	Ecc15
FBgn0005411	-1.61721	2.12314e-28	Reproduction	Ecc15
FBgn0033631	-2.45335	2.14967e-28	Reproduction	Ecc15
FBgn0030246	-1.24575	2.14196e-28	Reproduction	Ecc15
FBgn0021818	-1.99813	2.22674e-28	Reproduction	Ecc15
FBgn0035704	-1.61282	2.37201e-28	Reproduction	Ecc15
FBgn0027615	-2.31777	2.37201e-28	Reproduction	Ecc15
FBgn0015371	-2.20602	2.18199e-28	Reproduction	Ecc15
FBgn0031309	-2.99963	2.13069e-28	Reproduction	Ecc15
FBgn0038649	-2.45072	2.4933e-28	Reproduction	Ecc15
FBgn0010488	-1.36606	2.14838e-28	Reproduction	Ecc15
FBgn0020369	-1.1606	2.14838e-28	Reproduction	Ecc15
FBgn0265102	-3.24608	2.53534e-28	Reproduction	Ecc15
FBgn0034310	-2.44348	2.55817e-28	Reproduction	Ecc15
FBgn0030320	-3.16407	2.48806e-28	Reproduction	Ecc15
FBgn0004510	-2.28014	2.61422e-28	Reproduction	Ecc15
FBgn0004875	-1.93304	2.26357e-28	Reproduction	Ecc15
FBgn0036842	-1.52331	2.45756e-28	Reproduction	Ecc15
FBgn0024360	-2.25654	2.68473e-28	Reproduction	Ecc15
FBgn0026326	-2.37119	2.6852e-28	Reproduction	Ecc15
FBgn0030468	-3.24898	2.71314e-28	Reproduction	Ecc15
FBgn0030301	-2.62038	2.64098e-28	Reproduction	Ecc15
FBgn0053193	-1.97455	2.74772e-28	Reproduction	Ecc15
FBgn0004066	-1.12721	2.37074e-28	Reproduction	Ecc15
FBgn0261238	-2.12242	2.57501e-28	Reproduction	Ecc15
FBgn0027296	-1.61448	2.78361e-28	Reproduction	Ecc15
FBgn0026433	-3.67913	2.89409e-28	Reproduction	Ecc15
FBgn0037470	-1.32083	2.68473e-28	Reproduction	Ecc15
FBgn0037728	-1.70563	2.51817e-28	Reproduction	Ecc15
FBgn0028693	-1.40461	2.61898e-28	Reproduction	Ecc15
FBgn0001104	-2.03409	2.67491e-28	Reproduction	Ecc15
FBgn0037282	-1.35801	2.93838e-28	Reproduction	Ecc15
FBgn0010333	-1.0125	2.64098e-28	Reproduction	Ecc15
FBgn0033062	-1.38382	2.61898e-28	Reproduction	Ecc15
FBgn0038787	-1.43832	2.7871e-28	Reproduction	Ecc15
FBgn0037901	-1.42195	3.0697e-28	Reproduction	Ecc15
FBgn0259876	-3.26397	3.08606e-28	Reproduction	Ecc15
FBgn0032346	-2.43993	3.17074e-28	Reproduction	Ecc15
FBgn0037667	-2.93603	2.61036e-28	Reproduction	Ecc15
FBgn0027592	-2.25443	3.1863e-28	Reproduction	Ecc15
FBgn0034735	-1.37804	3.22476e-28	Reproduction	Ecc15
FBgn0259174	-1.3162	2.77326e-28	Reproduction	Ecc15
FBgn0039554	-1.84935	3.2335e-28	Reproduction	Ecc15
FBgn0029503	-1.66688	3.45483e-28	Reproduction	Ecc15
FBgn0033427	-2.01767	3.32305e-28	Reproduction	Ecc15
FBgn0260444	-1.45389	3.4436e-28	Reproduction	Ecc15
FBgn0051759	-1.7698	3.48216e-28	Reproduction	Ecc15
FBgn0003598	-3.49403	3.32274e-28	Reproduction	Ecc15
FBgn0017457	-2.29518	3.41777e-28	Reproduction	Ecc15
FBgn0026207	-1.85704	3.43748e-28	Reproduction	Ecc15
FBgn0284246	-1.8267	3.48216e-28	Reproduction	Ecc15
FBgn0045862	-1.99389	3.21376e-28	Reproduction	Ecc15
FBgn0013746	-1.43289	3.32186e-28	Reproduction	Ecc15
FBgn0086707	-1.6457	3.11177e-28	Reproduction	Ecc15
FBgn0264922	-2.53837	3.24671e-28	Reproduction	Ecc15
FBgn0005278	-1.44867	3.12532e-28	Reproduction	Ecc15
FBgn0038683	-1.58608	3.37854e-28	Reproduction	Ecc15
FBgn0031711	-1.72615	3.57547e-28	Reproduction	Ecc15
FBgn0015075	-1.69003	3.7214e-28	Reproduction	Ecc15
FBgn0026566	-1.77604	3.53674e-28	Reproduction	Ecc15
FBgn0003028	-4.63746	3.77141e-28	Reproduction	Ecc15
FBgn0038269	-1.84807	3.6912e-28	Reproduction	Ecc15
FBgn0028360	-2.33343	3.55905e-28	Reproduction	Ecc15
FBgn0051368	-1.89459	3.81879e-28	Reproduction	Ecc15
FBgn0030466	-2.58136	3.91507e-28	Reproduction	Ecc15
FBgn0038722	-3.2012	3.96698e-28	Reproduction	Ecc15
FBgn0038223	-1.93329	3.71165e-28	Reproduction	Ecc15
FBgn0039219	-1.17813	3.9497e-28	Reproduction	Ecc15
FBgn0027499	-2.01318	3.76418e-28	Reproduction	Ecc15
FBgn0035760	-2.83813	3.48585e-28	Reproduction	Ecc15
FBgn0027093	-1.32732	3.82726e-28	Reproduction	Ecc15
FBgn0037188	-2.13293	4.07938e-28	Reproduction	Ecc15
FBgn0038673	-2.67049	3.9709e-28	Reproduction	Ecc15
FBgn0030658	-1.67193	4.03535e-28	Reproduction	Ecc15
FBgn0030943	-3.64498	4.13278e-28	Reproduction	Ecc15
FBgn0261532	-1.37303	3.89207e-28	Reproduction	Ecc15
FBgn0264712	-2.22996	4.22459e-28	Reproduction	Ecc15
FBgn0263133	-1.92976	4.34164e-28	Reproduction	Ecc15
FBgn0004406	-3.1539	4.47523e-28	Reproduction	Ecc15
FBgn0015615	-2.29454	4.22459e-28	Reproduction	Ecc15
FBgn0038418	-2.546	4.63499e-28	Reproduction	Ecc15
FBgn0034114	-2.56082	4.66771e-28	Reproduction	Ecc15
FBgn0039113	-1.66605	4.22459e-28	Reproduction	Ecc15
FBgn0024956	-2.20853	4.72996e-28	Reproduction	Ecc15
FBgn0051108	-2.43946	4.44249e-28	Reproduction	Ecc15
FBgn0250843	-1.36631	4.10884e-28	Reproduction	Ecc15
FBgn0016059	-1.00579	3.96698e-28	Reproduction	Ecc15
FBgn0026313	-1.1732	4.11843e-28	Reproduction	Ecc15
FBgn0027055	-1.31065	4.63917e-28	Reproduction	Ecc15
FBgn0015544	-2.40233	4.94593e-28	Reproduction	Ecc15
FBgn0030854	-1.87775	4.83192e-28	Reproduction	Ecc15
FBgn0039712	-1.77407	5.04035e-28	Reproduction	Ecc15
FBgn0263697	-2.24632	5.27641e-28	Reproduction	Ecc15
FBgn0030366	-1.41453	4.38288e-28	Reproduction	Ecc15
FBgn0038429	-3.42145	5.134e-28	Reproduction	Ecc15
FBgn0034455	-2.12212	5.34976e-28	Reproduction	Ecc15
FBgn0039560	-1.5216	4.94671e-28	Reproduction	Ecc15
FBgn0038872	-2.0566	5.04612e-28	Reproduction	Ecc15
FBgn0036366	-2.5688	5.28875e-28	Reproduction	Ecc15
FBgn0037633	-2.09619	5.43507e-28	Reproduction	Ecc15
FBgn0000629	-2.03807	5.36462e-28	Reproduction	Ecc15
FBgn0020496	-1.10549	4.72484e-28	Reproduction	Ecc15
FBgn0034425	-2.45503	5.81654e-28	Reproduction	Ecc15
FBgn0039073	-2.39208	5.85408e-28	Reproduction	Ecc15
FBgn0003444	-2.44935	5.81654e-28	Reproduction	Ecc15
FBgn0000721	-1.16742	4.94948e-28	Reproduction	Ecc15
FBgn0022942	-1.87927	5.35431e-28	Reproduction	Ecc15
FBgn0034964	-1.87599	5.41261e-28	Reproduction	Ecc15
FBgn0036557	-1.57823	6.04737e-28	Reproduction	Ecc15
FBgn0002905	-2.74588	5.98741e-28	Reproduction	Ecc15
FBgn0019686	-5.18241	6.06809e-28	Reproduction	Ecc15
FBgn0039466	-1.57649	5.37154e-28	Reproduction	Ecc15
FBgn0030314	-2.30975	6.08186e-28	Reproduction	Ecc15
FBgn0033486	-1.69602	5.70617e-28	Reproduction	Ecc15
FBgn0026573	-2.44385	5.74749e-28	Reproduction	Ecc15
FBgn0013732	-4.3783	6.23856e-28	Reproduction	Ecc15
FBgn0024698	-2.59518	6.06809e-28	Reproduction	Ecc15
FBgn0026738	-2.44882	6.35894e-28	Reproduction	Ecc15
FBgn0039868	-2.286	6.40928e-28	Reproduction	Ecc15
FBgn0038768	-2.57105	6.41642e-28	Reproduction	Ecc15
FBgn0031008	-2.10947	6.29623e-28	Reproduction	Ecc15
FBgn0030121	-2.4864	6.50085e-28	Reproduction	Ecc15
FBgn0259212	-1.69098	5.52865e-28	Reproduction	Ecc15
FBgn0034918	-2.84333	6.58128e-28	Reproduction	Ecc15
FBgn0025634	-1.51366	6.49657e-28	Reproduction	Ecc15
FBgn0034734	-2.00831	6.21389e-28	Reproduction	Ecc15
FBgn0086442	-1.34381	5.81654e-28	Reproduction	Ecc15
FBgn0038251	-2.62357	6.64633e-28	Reproduction	Ecc15
FBgn0027841	-2.13737	6.74073e-28	Reproduction	Ecc15
FBgn0030514	-1.53466	6.06809e-28	Reproduction	Ecc15
FBgn0002989	-2.97613	6.64633e-28	Reproduction	Ecc15
FBgn0025781	-2.75801	6.8971e-28	Reproduction	Ecc15
FBgn0011766	-1.41336	5.80527e-28	Reproduction	Ecc15
FBgn0003317	-1.49658	6.29623e-28	Reproduction	Ecc15
FBgn0260959	-2.24812	6.29623e-28	Reproduction	Ecc15
FBgn0020622	-1.91537	6.13148e-28	Reproduction	Ecc15
FBgn0032988	-1.9272	6.23856e-28	Reproduction	Ecc15
FBgn0284256	-1.47184	6.15842e-28	Reproduction	Ecc15
FBgn0043458	-1.10831	6.50085e-28	Reproduction	Ecc15
FBgn0015805	-2.91706	6.76162e-28	Reproduction	Ecc15
FBgn0037010	-1.17528	6.61699e-28	Reproduction	Ecc15
FBgn0036928	-1.29025	6.64633e-28	Reproduction	Ecc15
FBgn0013717	-2.19654	7.64725e-28	Reproduction	Ecc15
FBgn0026143	-3.81087	7.74364e-28	Reproduction	Ecc15
FBgn0030141	-1.13103	7.02682e-28	Reproduction	Ecc15
FBgn0036889	-2.3108	7.97988e-28	Reproduction	Ecc15
FBgn0038145	-1.12215	6.63981e-28	Reproduction	Ecc15
FBgn0037608	-1.49866	7.93158e-28	Reproduction	Ecc15
FBgn0029088	-1.98755	7.56512e-28	Reproduction	Ecc15
FBgn0037371	-2.39529	7.73041e-28	Reproduction	Ecc15
FBgn0035993	-2.2702	8.17729e-28	Reproduction	Ecc15
FBgn0005322	-1.25905	7.34505e-28	Reproduction	Ecc15
FBgn0028691	-1.27283	6.94089e-28	Reproduction	Ecc15
FBgn0262955	-1.5206	7.20182e-28	Reproduction	Ecc15
FBgn0020270	-3.03381	8.28008e-28	Reproduction	Ecc15
FBgn0053172	-3.32156	8.25068e-28	Reproduction	Ecc15
FBgn0032818	-1.97287	8.33091e-28	Reproduction	Ecc15
FBgn0031043	-1.76501	7.99625e-28	Reproduction	Ecc15
FBgn0029819	-1.34046	7.75651e-28	Reproduction	Ecc15
FBgn0262473	-1.64161	7.10491e-28	Reproduction	Ecc15
FBgn0037757	-1.86343	8.33091e-28	Reproduction	Ecc15
FBgn0030628	-3.54904	8.27971e-28	Reproduction	Ecc15
FBgn0026309	-2.42898	8.99987e-28	Reproduction	Ecc15
FBgn0039846	-1.94806	8.93416e-28	Reproduction	Ecc15
FBgn0037236	-3.55146	9.00851e-28	Reproduction	Ecc15
FBgn0000316	-1.85611	8.20763e-28	Reproduction	Ecc15
FBgn0034722	-1.89047	7.92526e-28	Reproduction	Ecc15
FBgn0261380	-1.76687	8.97969e-28	Reproduction	Ecc15
FBgn0031144	-1.86491	8.88033e-28	Reproduction	Ecc15
FBgn0000259	-1.18863	7.68471e-28	Reproduction	Ecc15
FBgn0037717	-2.70068	9.28073e-28	Reproduction	Ecc15
FBgn0038747	-1.052	7.99625e-28	Reproduction	Ecc15
FBgn0033316	-2.35676	9.09922e-28	Reproduction	Ecc15
FBgn0025455	-1.34449	7.74364e-28	Reproduction	Ecc15
FBgn0026432	-2.56252	9.4088e-28	Reproduction	Ecc15
FBgn0000017	-1.61684	8.08126e-28	Reproduction	Ecc15
FBgn0024285	-1.56743	8.41063e-28	Reproduction	Ecc15
FBgn0039691	-1.64649	9.34088e-28	Reproduction	Ecc15
FBgn0033028	-1.2686	8.25068e-28	Reproduction	Ecc15
FBgn0086895	-2.44529	9.3859e-28	Reproduction	Ecc15
FBgn0043796	-1.94199	9.81468e-28	Reproduction	Ecc15
FBgn0034817	-2.20676	1.00162e-27	Reproduction	Ecc15
FBgn0032635	-2.96051	1.00844e-27	Reproduction	Ecc15
FBgn0034181	-1.18502	8.41321e-28	Reproduction	Ecc15
FBgn0037848	-1.94032	1.00492e-27	Reproduction	Ecc15
FBgn0032688	-1.93031	9.84491e-28	Reproduction	Ecc15
FBgn0024510	-2.93793	1.03298e-27	Reproduction	Ecc15
FBgn0033984	-2.18183	9.90335e-28	Reproduction	Ecc15
FBgn0032724	-1.85029	1.02156e-27	Reproduction	Ecc15
FBgn0034982	-1.8131	1.01939e-27	Reproduction	Ecc15
FBgn0034634	-2.83275	1.01415e-27	Reproduction	Ecc15
FBgn0030391	-1.53686	1.00844e-27	Reproduction	Ecc15
FBgn0001974	-2.8539	1.08375e-27	Reproduction	Ecc15
FBgn0036775	-1.90909	1.08375e-27	Reproduction	Ecc15
FBgn0022343	-1.60083	9.84868e-28	Reproduction	Ecc15
FBgn0038862	-1.00981	9.90335e-28	Reproduction	Ecc15
FBgn0004419	-4.3887	9.49998e-28	Reproduction	Ecc15
FBgn0015283	-1.2605	9.46677e-28	Reproduction	Ecc15
FBgn0052758	-1.15189	9.91747e-28	Reproduction	Ecc15
FBgn0030996	-1.46425	1.0479e-27	Reproduction	Ecc15
FBgn0030502	-1.223	9.65378e-28	Reproduction	Ecc15
FBgn0029148	-1.74154	1.10135e-27	Reproduction	Ecc15
FBgn0034707	-2.17588	1.20101e-27	Reproduction	Ecc15
FBgn0029763	-2.1264	1.01827e-27	Reproduction	Ecc15
FBgn0034878	-2.27229	1.13924e-27	Reproduction	Ecc15
FBgn0043457	-2.07402	1.24095e-27	Reproduction	Ecc15
FBgn0025457	-3.03832	1.23543e-27	Reproduction	Ecc15
FBgn0037202	-2.19683	1.21239e-27	Reproduction	Ecc15
FBgn0038576	-1.55896	1.24904e-27	Reproduction	Ecc15
FBgn0036733	-2.32692	1.24616e-27	Reproduction	Ecc15
FBgn0037382	-1.72875	1.24226e-27	Reproduction	Ecc15
FBgn0040233	-2.04268	1.08162e-27	Reproduction	Ecc15
FBgn0024983	-1.07647	1.24536e-27	Reproduction	Ecc15
FBgn0031094	-1.87047	1.29383e-27	Reproduction	Ecc15
FBgn0004050	-1.65351	1.22343e-27	Reproduction	Ecc15
FBgn0015379	-1.8083	1.29383e-27	Reproduction	Ecc15
FBgn0038692	-2.38454	1.29936e-27	Reproduction	Ecc15
FBgn0265974	-1.30715	1.21239e-27	Reproduction	Ecc15
FBgn0053156	-3.41816	1.2593e-27	Reproduction	Ecc15
FBgn0005596	-4.17571	1.29614e-27	Reproduction	Ecc15
FBgn0037924	-3.16696	1.25963e-27	Reproduction	Ecc15
FBgn0026441	-1.86693	1.22509e-27	Reproduction	Ecc15
FBgn0028837	-1.5105	1.27777e-27	Reproduction	Ecc15
FBgn0037144	-1.96288	1.30498e-27	Reproduction	Ecc15
FBgn0086130	-2.21124	1.33916e-27	Reproduction	Ecc15
FBgn0086443	-1.07915	1.12539e-27	Reproduction	Ecc15
FBgn0010741	-1.3551	1.23128e-27	Reproduction	Ecc15
FBgn0029833	-1.57172	1.30625e-27	Reproduction	Ecc15
FBgn0022349	-1.20737	1.15364e-27	Reproduction	Ecc15
FBgn0036035	-2.39854	1.38341e-27	Reproduction	Ecc15
FBgn0033377	-1.18804	1.22887e-27	Reproduction	Ecc15
FBgn0015905	-2.25689	1.41642e-27	Reproduction	Ecc15
FBgn0025186	-2.08688	1.32687e-27	Reproduction	Ecc15
FBgn0035631	-1.09816	1.25661e-27	Reproduction	Ecc15
FBgn0035073	-3.39709	1.44548e-27	Reproduction	Ecc15
FBgn0032721	-1.10637	1.21356e-27	Reproduction	Ecc15
FBgn0023177	-1.97522	1.32008e-27	Reproduction	Ecc15
FBgn0010786	-1.20404	1.22879e-27	Reproduction	Ecc15
FBgn0036487	-1.48923	1.41682e-27	Reproduction	Ecc15
FBgn0030552	-1.4909	1.41167e-27	Reproduction	Ecc15
FBgn0028375	-1.66995	1.41642e-27	Reproduction	Ecc15
FBgn0033206	-1.31832	1.41879e-27	Reproduction	Ecc15
FBgn0061200	-1.82475	1.24267e-27	Reproduction	Ecc15
FBgn0051122	-1.53085	1.40839e-27	Reproduction	Ecc15
FBgn0037792	-2.82108	1.57044e-27	Reproduction	Ecc15
FBgn0026238	-2.46148	1.33916e-27	Reproduction	Ecc15
FBgn0032863	-3.08116	1.55398e-27	Reproduction	Ecc15
FBgn0033117	-1.60719	1.61866e-27	Reproduction	Ecc15
FBgn0039016	-2.24042	1.5564e-27	Reproduction	Ecc15
FBgn0041087	-4.07631	1.70894e-27	Reproduction	Ecc15
FBgn0263602	-3.08423	1.72847e-27	Reproduction	Ecc15
FBgn0011224	-1.45743	1.4404e-27	Reproduction	Ecc15
FBgn0031003	-1.81848	1.72513e-27	Reproduction	Ecc15
FBgn0034158	-1.41933	1.54351e-27	Reproduction	Ecc15
FBgn0035169	-2.20738	1.77685e-27	Reproduction	Ecc15
FBgn0037878	-2.46281	1.75548e-27	Reproduction	Ecc15
FBgn0030788	-2.06731	1.7119e-27	Reproduction	Ecc15
FBgn0037468	-2.32607	1.51044e-27	Reproduction	Ecc15
FBgn0032910	-2.13241	1.75731e-27	Reproduction	Ecc15
FBgn0020407	-2.29869	1.84195e-27	Reproduction	Ecc15
FBgn0029999	-2.21216	1.81992e-27	Reproduction	Ecc15
FBgn0032596	-1.34051	1.56434e-27	Reproduction	Ecc15
FBgn0017551	-4.0904	1.86822e-27	Reproduction	Ecc15
FBgn0020909	-1.85033	1.87478e-27	Reproduction	Ecc15
FBgn0035907	-3.353	1.8855e-27	Reproduction	Ecc15
FBgn0038016	-1.55236	1.65999e-27	Reproduction	Ecc15
FBgn0032195	-1.66197	1.93163e-27	Reproduction	Ecc15
FBgn0265174	-1.86926	1.8631e-27	Reproduction	Ecc15
FBgn0036990	-1.86909	1.934e-27	Reproduction	Ecc15
FBgn0011824	-1.88357	1.81992e-27	Reproduction	Ecc15
FBgn0033081	-3.52142	1.90101e-27	Reproduction	Ecc15
FBgn0027526	-2.01289	1.90955e-27	Reproduction	Ecc15
FBgn0034585	-1.23034	1.86341e-27	Reproduction	Ecc15
FBgn0039301	-3.27931	1.90101e-27	Reproduction	Ecc15
FBgn0031006	-1.66113	1.71849e-27	Reproduction	Ecc15
FBgn0029715	-1.04876	1.68337e-27	Reproduction	Ecc15
FBgn0029818	-1.61646	1.80957e-27	Reproduction	Ecc15
FBgn0005355	-1.79831	1.96002e-27	Reproduction	Ecc15
FBgn0010315	-2.92865	1.89683e-27	Reproduction	Ecc15
FBgn0015359	-2.14412	1.98693e-27	Reproduction	Ecc15
FBgn0046225	-2.29033	2.05277e-27	Reproduction	Ecc15
FBgn0033607	-2.09963	1.89202e-27	Reproduction	Ecc15
FBgn0026375	-1.30228	1.692e-27	Reproduction	Ecc15
FBgn0032796	-2.05603	1.8807e-27	Reproduction	Ecc15
FBgn0030612	-1.7331	1.96964e-27	Reproduction	Ecc15
FBgn0034051	-1.04681	1.73856e-27	Reproduction	Ecc15
FBgn0038855	-1.4701	2.0644e-27	Reproduction	Ecc15
FBgn0023130	-2.00656	2.15253e-27	Reproduction	Ecc15
FBgn0037944	-1.28915	1.88351e-27	Reproduction	Ecc15
FBgn0014879	-3.2409	2.07947e-27	Reproduction	Ecc15
FBgn0027083	-2.26546	2.22948e-27	Reproduction	Ecc15
FBgn0265778	-1.66429	1.88963e-27	Reproduction	Ecc15
FBgn0030871	-3.4013	2.23121e-27	Reproduction	Ecc15
FBgn0003277	-1.63483	1.84431e-27	Reproduction	Ecc15
FBgn0037344	-1.80961	1.85303e-27	Reproduction	Ecc15
FBgn0036685	-1.17812	1.97405e-27	Reproduction	Ecc15
FBgn0267824	-1.37782	2.00343e-27	Reproduction	Ecc15
FBgn0023509	-2.06978	2.26251e-27	Reproduction	Ecc15
FBgn0051852	-1.80138	2.40163e-27	Reproduction	Ecc15
FBgn0283467	-3.21779	2.46828e-27	Reproduction	Ecc15
FBgn0003416	-1.84954	2.20632e-27	Reproduction	Ecc15
FBgn0022936	-2.9156	2.50558e-27	Reproduction	Ecc15
FBgn0016698	-1.11868	2.46077e-27	Reproduction	Ecc15
FBgn0035388	-1.07599	2.12223e-27	Reproduction	Ecc15
FBgn0034269	-1.9538	2.38238e-27	Reproduction	Ecc15
FBgn0026192	-1.55239	2.19005e-27	Reproduction	Ecc15
FBgn0004556	-1.66303	2.48107e-27	Reproduction	Ecc15
FBgn0036397	-2.21222	2.52417e-27	Reproduction	Ecc15
FBgn0035558	-1.881	2.34908e-27	Reproduction	Ecc15
FBgn0004864	-1.50511	2.20324e-27	Reproduction	Ecc15
FBgn0023167	-1.90558	2.50887e-27	Reproduction	Ecc15
FBgn0031390	-1.62786	2.23121e-27	Reproduction	Ecc15
FBgn0011289	-1.11421	2.24675e-27	Reproduction	Ecc15
FBgn0031871	-2.03264	2.58912e-27	Reproduction	Ecc15
FBgn0035416	-1.07952	2.24675e-27	Reproduction	Ecc15
FBgn0028380	-2.15535	2.55055e-27	Reproduction	Ecc15
FBgn0261954	-2.08804	2.21976e-27	Reproduction	Ecc15
FBgn0034643	-1.64747	2.405e-27	Reproduction	Ecc15
FBgn0026873	-1.65831	2.79909e-27	Reproduction	Ecc15
FBgn0262527	-1.32562	2.28268e-27	Reproduction	Ecc15
FBgn0011655	-1.43577	2.59115e-27	Reproduction	Ecc15
FBgn0000454	-1.86672	2.32313e-27	Reproduction	Ecc15
FBgn0032870	-1.75557	2.79909e-27	Reproduction	Ecc15
FBgn0052104	-2.31435	2.96964e-27	Reproduction	Ecc15
FBgn0030870	-1.5516	2.60817e-27	Reproduction	Ecc15
FBgn0022153	-1.4172	2.48902e-27	Reproduction	Ecc15
FBgn0032690	-1.13856	2.75406e-27	Reproduction	Ecc15
FBgn0037741	-1.70271	3.00165e-27	Reproduction	Ecc15
FBgn0285926	-1.19572	2.44033e-27	Reproduction	Ecc15
FBgn0027507	-2.10318	2.77907e-27	Reproduction	Ecc15
FBgn0032815	-1.48843	2.72496e-27	Reproduction	Ecc15
FBgn0014931	-3.20184	2.99045e-27	Reproduction	Ecc15
FBgn0032512	-1.33226	2.91363e-27	Reproduction	Ecc15
FBgn0038275	-2.10236	3.14324e-27	Reproduction	Ecc15
FBgn0038609	-3.10594	3.13112e-27	Reproduction	Ecc15
FBgn0031759	-1.62587	2.52884e-27	Reproduction	Ecc15
FBgn0267488	-1.77902	2.63969e-27	Reproduction	Ecc15
FBgn0052831	-2.5245	3.25624e-27	Reproduction	Ecc15
FBgn0038515	-1.09351	2.77206e-27	Reproduction	Ecc15
FBgn0038640	-1.96114	3.2965e-27	Reproduction	Ecc15
FBgn0259824	-1.06255	2.78001e-27	Reproduction	Ecc15
FBgn0030286	-1.05713	2.71964e-27	Reproduction	Ecc15
FBgn0033616	-2.57886	3.39051e-27	Reproduction	Ecc15
FBgn0024330	-1.89582	3.49026e-27	Reproduction	Ecc15
FBgn0036828	-1.47224	3.3725e-27	Reproduction	Ecc15
FBgn0030096	-1.59779	3.38245e-27	Reproduction	Ecc15
FBgn0037330	-1.45756	3.49455e-27	Reproduction	Ecc15
FBgn0003079	-2.02129	3.2965e-27	Reproduction	Ecc15
FBgn0037583	-2.92105	3.45346e-27	Reproduction	Ecc15
FBgn0039183	-2.01309	3.35955e-27	Reproduction	Ecc15
FBgn0033179	-1.27042	3.09504e-27	Reproduction	Ecc15
FBgn0003882	-1.58311	3.24294e-27	Reproduction	Ecc15
FBgn0061469	-1.55173	3.24294e-27	Reproduction	Ecc15
FBgn0033934	-1.1719	3.2196e-27	Reproduction	Ecc15
FBgn0052418	-1.63549	3.73064e-27	Reproduction	Ecc15
FBgn0011774	-2.86183	3.68094e-27	Reproduction	Ecc15
FBgn0265574	-2.2972	3.54493e-27	Reproduction	Ecc15
FBgn0026679	-1.89367	3.53299e-27	Reproduction	Ecc15
FBgn0031639	-1.44617	3.78186e-27	Reproduction	Ecc15
FBgn0041588	-1.1607	3.58436e-27	Reproduction	Ecc15
FBgn0039563	-3.39161	3.90815e-27	Reproduction	Ecc15
FBgn0030365	-2.56764	3.86177e-27	Reproduction	Ecc15
FBgn0261986	-1.94506	3.48363e-27	Reproduction	Ecc15
FBgn0030434	-1.86375	3.63086e-27	Reproduction	Ecc15
FBgn0016984	-1.19155	3.15951e-27	Reproduction	Ecc15
FBgn0001179	-1.92689	3.87075e-27	Reproduction	Ecc15
FBgn0027932	-1.47543	3.20408e-27	Reproduction	Ecc15
FBgn0011666	-1.54686	3.39008e-27	Reproduction	Ecc15
FBgn0033482	-1.11236	3.2965e-27	Reproduction	Ecc15
FBgn0000139	-1.19823	3.78256e-27	Reproduction	Ecc15
FBgn0005624	-2.59234	4.05082e-27	Reproduction	Ecc15
FBgn0028974	-3.22765	4.08926e-27	Reproduction	Ecc15
FBgn0034032	-1.5156	4.03035e-27	Reproduction	Ecc15
FBgn0029789	-1.27287	3.90717e-27	Reproduction	Ecc15
FBgn0038474	-1.35932	4.28368e-27	Reproduction	Ecc15
FBgn0002901	-3.2619	4.30092e-27	Reproduction	Ecc15
FBgn0010342	-4.07721	4.29401e-27	Reproduction	Ecc15
FBgn0034970	-1.05301	3.81457e-27	Reproduction	Ecc15
FBgn0035617	-2.45909	3.91355e-27	Reproduction	Ecc15
FBgn0000212	-1.82101	3.59923e-27	Reproduction	Ecc15
FBgn0067102	-1.65278	3.99192e-27	Reproduction	Ecc15
FBgn0002791	-2.06538	4.2588e-27	Reproduction	Ecc15
FBgn0037707	-2.47283	4.29401e-27	Reproduction	Ecc15
FBgn0000228	-1.43059	3.735e-27	Reproduction	Ecc15
FBgn0013764	-1.74602	4.03035e-27	Reproduction	Ecc15
FBgn0000547	-1.33414	3.72506e-27	Reproduction	Ecc15
FBgn0030655	-2.51821	4.63589e-27	Reproduction	Ecc15
FBgn0003257	-1.68391	4.21458e-27	Reproduction	Ecc15
FBgn0038948	-1.59738	4.36157e-27	Reproduction	Ecc15
FBgn0025549	-1.968	4.33389e-27	Reproduction	Ecc15
FBgn0011737	-2.06873	4.61768e-27	Reproduction	Ecc15
FBgn0051249	-2.33089	4.89948e-27	Reproduction	Ecc15
FBgn0033379	-1.43087	4.38261e-27	Reproduction	Ecc15
FBgn0043010	-1.75257	4.65961e-27	Reproduction	Ecc15
FBgn0031452	-2.43318	4.82268e-27	Reproduction	Ecc15
FBgn0283649	-1.56697	4.67733e-27	Reproduction	Ecc15
FBgn0040283	-1.89509	4.29514e-27	Reproduction	Ecc15
FBgn0004463	-1.37282	4.81474e-27	Reproduction	Ecc15
FBgn0004856	-1.81443	4.3311e-27	Reproduction	Ecc15
FBgn0027057	-1.07922	4.46953e-27	Reproduction	Ecc15
FBgn0036374	-2.2398	4.56108e-27	Reproduction	Ecc15
FBgn0000662	-1.2955	4.29401e-27	Reproduction	Ecc15
FBgn0032521	-3.20579	5.14215e-27	Reproduction	Ecc15
FBgn0031098	-1.61785	4.97746e-27	Reproduction	Ecc15
FBgn0030010	-3.6324	4.78958e-27	Reproduction	Ecc15
FBgn0051365	-2.64806	5.09003e-27	Reproduction	Ecc15
FBgn0037504	-1.61062	5.17622e-27	Reproduction	Ecc15
FBgn0036774	-1.75576	5.14215e-27	Reproduction	Ecc15
FBgn0025336	-1.4297	4.92819e-27	Reproduction	Ecc15
FBgn0037881	-1.19206	4.7956e-27	Reproduction	Ecc15
FBgn0031048	-1.48507	4.79528e-27	Reproduction	Ecc15
FBgn0039417	-2.03282	5.32085e-27	Reproduction	Ecc15
FBgn0034879	-1.83941	5.34241e-27	Reproduction	Ecc15
FBgn0038306	-2.61288	5.41257e-27	Reproduction	Ecc15
FBgn0261394	-1.24262	4.53765e-27	Reproduction	Ecc15
FBgn0028686	-1.14804	4.48986e-27	Reproduction	Ecc15
FBgn0030813	-4.26571	5.45541e-27	Reproduction	Ecc15
FBgn0029665	-1.43921	5.57681e-27	Reproduction	Ecc15
FBgn0036104	-1.7977	5.24701e-27	Reproduction	Ecc15
FBgn0011836	-2.24978	5.39869e-27	Reproduction	Ecc15
FBgn0040235	-1.3902	5.42604e-27	Reproduction	Ecc15
FBgn0027889	-4.29282	5.79146e-27	Reproduction	Ecc15
FBgn0259483	-1.48162	5.12124e-27	Reproduction	Ecc15
FBgn0260794	-1.6107	4.69062e-27	Reproduction	Ecc15
FBgn0029882	-2.27388	5.38635e-27	Reproduction	Ecc15
FBgn0029915	-3.32375	5.88569e-27	Reproduction	Ecc15
FBgn0036254	-1.93476	5.74229e-27	Reproduction	Ecc15
FBgn0052075	-1.77561	5.88361e-27	Reproduction	Ecc15
FBgn0033816	-1.11629	5.41906e-27	Reproduction	Ecc15
FBgn0026149	-2.89117	5.98895e-27	Reproduction	Ecc15
FBgn0030289	-1.08373	5.39808e-27	Reproduction	Ecc15
FBgn0020510	-1.16088	5.31342e-27	Reproduction	Ecc15
FBgn0034933	-1.81877	5.94036e-27	Reproduction	Ecc15
FBgn0052176	-2.06837	6.11484e-27	Reproduction	Ecc15
FBgn0033029	-1.16179	5.10801e-27	Reproduction	Ecc15
FBgn0266282	-3.04361	6.25484e-27	Reproduction	Ecc15
FBgn0029094	-3.13515	6.26985e-27	Reproduction	Ecc15
FBgn0013765	-1.60846	5.38877e-27	Reproduction	Ecc15
FBgn0010417	-1.49301	6.16292e-27	Reproduction	Ecc15
FBgn0034691	-1.13724	5.61874e-27	Reproduction	Ecc15
FBgn0038381	-2.03475	6.60097e-27	Reproduction	Ecc15
FBgn0004374	-2.96271	6.75579e-27	Reproduction	Ecc15
FBgn0030659	-2.01159	6.77025e-27	Reproduction	Ecc15
FBgn0039955	-1.89417	5.41257e-27	Reproduction	Ecc15
FBgn0031659	-1.53716	6.37248e-27	Reproduction	Ecc15
FBgn0037884	-1.45288	6.45209e-27	Reproduction	Ecc15
FBgn0030863	-1.48483	5.83126e-27	Reproduction	Ecc15
FBgn0034270	-2.39796	7.13052e-27	Reproduction	Ecc15
FBgn0036008	-3.29378	7.13052e-27	Reproduction	Ecc15
FBgn0032814	-1.59904	6.90818e-27	Reproduction	Ecc15
FBgn0003459	-2.35235	6.88361e-27	Reproduction	Ecc15
FBgn0037855	-1.73425	6.68468e-27	Reproduction	Ecc15
FBgn0003210	-1.2965	5.98895e-27	Reproduction	Ecc15
FBgn0033089	-2.46389	7.10705e-27	Reproduction	Ecc15
FBgn0032781	-1.64143	6.76951e-27	Reproduction	Ecc15
FBgn0263768	-2.3215	7.46854e-27	Reproduction	Ecc15
FBgn0035437	-1.15216	6.28199e-27	Reproduction	Ecc15
FBgn0036184	-2.41732	7.57921e-27	Reproduction	Ecc15
FBgn0037081	-1.66218	6.73422e-27	Reproduction	Ecc15
FBgn0038569	-1.21827	6.61867e-27	Reproduction	Ecc15
FBgn0052365	-4.02692	7.74602e-27	Reproduction	Ecc15
FBgn0003475	-1.1753	6.17563e-27	Reproduction	Ecc15
FBgn0250754	-3.17756	6.82736e-27	Reproduction	Ecc15
FBgn0261710	-1.7067	6.23741e-27	Reproduction	Ecc15
FBgn0032488	-2.01174	7.64072e-27	Reproduction	Ecc15
FBgn0039532	-2.15212	7.26455e-27	Reproduction	Ecc15
FBgn0003969	-1.20724	6.91873e-27	Reproduction	Ecc15
FBgn0263599	-1.57367	6.59142e-27	Reproduction	Ecc15
FBgn0039942	-3.43526	8.18783e-27	Reproduction	Ecc15
FBgn0035692	-1.49994	7.321e-27	Reproduction	Ecc15
FBgn0015621	-2.74793	8.27396e-27	Reproduction	Ecc15
FBgn0260779	-1.46082	8.27868e-27	Reproduction	Ecc15
FBgn0046687	-1.62645	8.17553e-27	Reproduction	Ecc15
FBgn0016641	-1.51703	7.20661e-27	Reproduction	Ecc15
FBgn0037305	-1.31782	8.31977e-27	Reproduction	Ecc15
FBgn0036641	-3.17928	8.82499e-27	Reproduction	Ecc15
FBgn0000257	-1.41027	8.45773e-27	Reproduction	Ecc15
FBgn0259984	-1.79103	7.66905e-27	Reproduction	Ecc15
FBgn0024245	-2.19089	9.31841e-27	Reproduction	Ecc15
FBgn0036187	-2.39202	9.06213e-27	Reproduction	Ecc15
FBgn0261790	-2.51598	9.32009e-27	Reproduction	Ecc15
FBgn0029903	-1.53861	7.71644e-27	Reproduction	Ecc15
FBgn0035150	-2.1688	9.34603e-27	Reproduction	Ecc15
FBgn0261016	-6.30898	9.71077e-27	Reproduction	Ecc15
FBgn0085444	-2.54928	8.94338e-27	Reproduction	Ecc15
FBgn0039740	-2.15273	9.7675e-27	Reproduction	Ecc15
FBgn0024921	-1.69143	7.67198e-27	Reproduction	Ecc15
FBgn0052707	-2.88562	9.89396e-27	Reproduction	Ecc15
FBgn0051755	-3.77174	1.0045e-26	Reproduction	Ecc15
FBgn0025716	-2.48951	9.67365e-27	Reproduction	Ecc15
FBgn0052452	-3.31749	1.00954e-26	Reproduction	Ecc15
FBgn0034800	-4.57074	6.78032e-27	Reproduction	Ecc15
FBgn0004587	-1.11431	7.94326e-27	Reproduction	Ecc15
FBgn0031191	-2.94355	1.02522e-26	Reproduction	Ecc15
FBgn0030008	-2.92212	1.03274e-26	Reproduction	Ecc15
FBgn0033015	-2.2349	8.97238e-27	Reproduction	Ecc15
FBgn0028467	-1.20944	8.76768e-27	Reproduction	Ecc15
FBgn0035405	-2.53918	1.02647e-26	Reproduction	Ecc15
FBgn0039767	-1.706	8.82499e-27	Reproduction	Ecc15
FBgn0035294	-1.3676	1.0246e-26	Reproduction	Ecc15
FBgn0039017	-3.00248	1.02517e-26	Reproduction	Ecc15
FBgn0026577	-1.92844	8.61114e-27	Reproduction	Ecc15
FBgn0040298	-2.47994	1.10119e-26	Reproduction	Ecc15
FBgn0037026	-1.69724	1.03382e-26	Reproduction	Ecc15
FBgn0262740	-1.50809	9.29332e-27	Reproduction	Ecc15
FBgn0261885	-1.74889	8.76261e-27	Reproduction	Ecc15
FBgn0004373	-1.22761	8.81351e-27	Reproduction	Ecc15
FBgn0029958	-1.27566	1.02456e-26	Reproduction	Ecc15
FBgn0039451	-1.23637	9.77923e-27	Reproduction	Ecc15
FBgn0037218	-1.18459	9.38343e-27	Reproduction	Ecc15
FBgn0011740	-1.76458	1.04851e-26	Reproduction	Ecc15
FBgn0002872	-4.84799	1.17623e-26	Reproduction	Ecc15
FBgn0031655	-3.37802	1.17636e-26	Reproduction	Ecc15
FBgn0032378	-1.10081	9.91872e-27	Reproduction	Ecc15
FBgn0010416	-1.39313	1.06007e-26	Reproduction	Ecc15
FBgn0027866	-1.20868	9.63475e-27	Reproduction	Ecc15
FBgn0020305	-1.70979	1.16268e-26	Reproduction	Ecc15
FBgn0023506	-2.16226	1.20302e-26	Reproduction	Ecc15
FBgn0031398	-3.12232	1.2237e-26	Reproduction	Ecc15
FBgn0030787	-3.27472	1.2257e-26	Reproduction	Ecc15
FBgn0014007	-2.19542	1.05867e-26	Reproduction	Ecc15
FBgn0030991	-1.08753	1.03683e-26	Reproduction	Ecc15
FBgn0036043	-1.27292	9.95227e-27	Reproduction	Ecc15
FBgn0034422	-2.44953	1.30197e-26	Reproduction	Ecc15
FBgn0032640	-1.01289	1.08567e-26	Reproduction	Ecc15
FBgn0036039	-1.71731	1.21726e-26	Reproduction	Ecc15
FBgn0030687	-1.56929	1.19707e-26	Reproduction	Ecc15
FBgn0020272	-2.78594	1.3415e-26	Reproduction	Ecc15
FBgn0017429	-1.06757	1.26099e-26	Reproduction	Ecc15
FBgn0003567	-2.30151	1.1778e-26	Reproduction	Ecc15
FBgn0036570	-1.6595	1.35486e-26	Reproduction	Ecc15
FBgn0031145	-1.31703	1.13889e-26	Reproduction	Ecc15
FBgn0037556	-1.77419	1.22289e-26	Reproduction	Ecc15
FBgn0035532	-2.64105	1.39352e-26	Reproduction	Ecc15
FBgn0041186	-3.4466	1.36305e-26	Reproduction	Ecc15
FBgn0032750	-2.06409	1.39352e-26	Reproduction	Ecc15
FBgn0037301	-1.56704	1.28811e-26	Reproduction	Ecc15
FBgn0034021	-4.31577	1.28811e-26	Reproduction	Ecc15
FBgn0034086	-1.84857	1.40163e-26	Reproduction	Ecc15
FBgn0035987	-2.25844	1.25477e-26	Reproduction	Ecc15
FBgn0038316	-1.41684	1.31523e-26	Reproduction	Ecc15
FBgn0041604	-1.87391	1.25477e-26	Reproduction	Ecc15
FBgn0034186	-2.05534	1.4697e-26	Reproduction	Ecc15
FBgn0259734	-2.10819	1.21016e-26	Reproduction	Ecc15
FBgn0036480	-2.48108	1.49318e-26	Reproduction	Ecc15
FBgn0035148	-2.71115	1.51356e-26	Reproduction	Ecc15
FBgn0039258	-2.61503	1.52639e-26	Reproduction	Ecc15
FBgn0031266	-1.24871	1.27381e-26	Reproduction	Ecc15
FBgn0016697	-1.26886	1.2146e-26	Reproduction	Ecc15
FBgn0032168	-1.98217	1.52639e-26	Reproduction	Ecc15
FBgn0039234	-1.38622	1.29964e-26	Reproduction	Ecc15
FBgn0038597	-1.37086	1.47903e-26	Reproduction	Ecc15
FBgn0037220	-1.38379	1.37105e-26	Reproduction	Ecc15
FBgn0039733	-2.38022	1.55432e-26	Reproduction	Ecc15
FBgn0030240	-1.61982	1.46765e-26	Reproduction	Ecc15
FBgn0035374	-1.21275	1.52288e-26	Reproduction	Ecc15
FBgn0037252	-1.35994	1.38694e-26	Reproduction	Ecc15
FBgn0028647	-2.04225	1.57361e-26	Reproduction	Ecc15
FBgn0027054	-1.52812	1.49001e-26	Reproduction	Ecc15
FBgn0039003	-1.60348	1.66289e-26	Reproduction	Ecc15
FBgn0052100	-2.17996	1.72109e-26	Reproduction	Ecc15
FBgn0029798	-3.02849	1.74866e-26	Reproduction	Ecc15
FBgn0036333	-1.29137	1.44855e-26	Reproduction	Ecc15
FBgn0033698	-1.18191	1.47559e-26	Reproduction	Ecc15
FBgn0260484	-1.66359	1.81446e-26	Reproduction	Ecc15
FBgn0035036	-2.42391	1.83168e-26	Reproduction	Ecc15
FBgn0030793	-2.69458	1.90101e-26	Reproduction	Ecc15
FBgn0032052	-1.6212	1.75572e-26	Reproduction	Ecc15
FBgn0036038	-1.82737	1.88995e-26	Reproduction	Ecc15
FBgn0039710	-2.10105	1.82054e-26	Reproduction	Ecc15
FBgn0051195	-1.55089	1.62883e-26	Reproduction	Ecc15
FBgn0037722	-2.76769	1.99799e-26	Reproduction	Ecc15
FBgn0031217	-1.32132	1.74891e-26	Reproduction	Ecc15
FBgn0038772	-3.44742	2.02732e-26	Reproduction	Ecc15
FBgn0050443	-1.56709	1.94588e-26	Reproduction	Ecc15
FBgn0039160	-1.29997	1.98057e-26	Reproduction	Ecc15
FBgn0033716	-1.06223	1.96662e-26	Reproduction	Ecc15
FBgn0263998	-1.27131	1.75275e-26	Reproduction	Ecc15
FBgn0086779	-1.14886	1.69579e-26	Reproduction	Ecc15
FBgn0263929	-1.23644	1.67161e-26	Reproduction	Ecc15
FBgn0011566	-1.88606	2.17924e-26	Reproduction	Ecc15
FBgn0035825	-1.23939	2.08679e-26	Reproduction	Ecc15
FBgn0039743	-1.39537	1.97856e-26	Reproduction	Ecc15
FBgn0015925	-2.63512	2.17924e-26	Reproduction	Ecc15
FBgn0067864	-1.15547	1.91797e-26	Reproduction	Ecc15
FBgn0039098	-3.27506	2.25461e-26	Reproduction	Ecc15
FBgn0035021	-1.70014	2.18026e-26	Reproduction	Ecc15
FBgn0033233	-3.20693	2.25461e-26	Reproduction	Ecc15
FBgn0035149	-1.78672	2.30317e-26	Reproduction	Ecc15
FBgn0033244	-1.01252	1.86935e-26	Reproduction	Ecc15
FBgn0004832	-2.40139	2.33687e-26	Reproduction	Ecc15
FBgn0033901	-2.7871	2.3056e-26	Reproduction	Ecc15
FBgn0086444	-1.72645	2.30333e-26	Reproduction	Ecc15
FBgn0032391	-1.93782	2.37882e-26	Reproduction	Ecc15
FBgn0000617	-1.67089	2.35799e-26	Reproduction	Ecc15
FBgn0031023	-1.49136	1.87309e-26	Reproduction	Ecc15
FBgn0033846	-2.8969	2.25461e-26	Reproduction	Ecc15
FBgn0023216	-2.53628	2.32175e-26	Reproduction	Ecc15
FBgn0033260	-1.31536	1.97757e-26	Reproduction	Ecc15
FBgn0038425	-2.11916	2.41896e-26	Reproduction	Ecc15
FBgn0038146	-1.59391	2.17924e-26	Reproduction	Ecc15
FBgn0053052	-2.22702	2.45542e-26	Reproduction	Ecc15
FBgn0032811	-2.12417	2.45307e-26	Reproduction	Ecc15
FBgn0260944	-1.27357	2.1401e-26	Reproduction	Ecc15
FBgn0038307	-2.4527	2.49568e-26	Reproduction	Ecc15
FBgn0038723	-1.35458	2.27714e-26	Reproduction	Ecc15
FBgn0025808	-3.15885	2.55833e-26	Reproduction	Ecc15
FBgn0002891	-2.47024	2.53718e-26	Reproduction	Ecc15
FBgn0024909	-2.44082	2.61741e-26	Reproduction	Ecc15
FBgn0037739	-2.4223	2.62917e-26	Reproduction	Ecc15
FBgn0029079	-3.52927	2.63293e-26	Reproduction	Ecc15
FBgn0086657	-1.40093	2.372e-26	Reproduction	Ecc15
FBgn0003330	-1.92616	2.61957e-26	Reproduction	Ecc15
FBgn0038551	-2.23444	2.52448e-26	Reproduction	Ecc15
FBgn0031189	-1.73867	2.70171e-26	Reproduction	Ecc15
FBgn0039829	-1.8788	2.78844e-26	Reproduction	Ecc15
FBgn0027597	-1.74294	2.76016e-26	Reproduction	Ecc15
FBgn0034240	-1.6986	2.25461e-26	Reproduction	Ecc15
FBgn0030345	-1.52877	2.73061e-26	Reproduction	Ecc15
FBgn0010355	-1.34773	2.25461e-26	Reproduction	Ecc15
FBgn0034527	-1.58813	2.66859e-26	Reproduction	Ecc15
FBgn0003733	-4.18013	2.86426e-26	Reproduction	Ecc15
FBgn0032321	-1.43824	2.82413e-26	Reproduction	Ecc15
FBgn0031233	-1.21419	2.48183e-26	Reproduction	Ecc15
FBgn0031996	-2.12697	2.85104e-26	Reproduction	Ecc15
FBgn0050020	-2.14595	2.57114e-26	Reproduction	Ecc15
FBgn0265598	-1.58011	2.76049e-26	Reproduction	Ecc15
FBgn0002284	-1.13897	2.32175e-26	Reproduction	Ecc15
FBgn0266672	-1.03685	2.41341e-26	Reproduction	Ecc15
FBgn0030833	-3.14649	2.94817e-26	Reproduction	Ecc15
FBgn0250874	-1.41232	2.63163e-26	Reproduction	Ecc15
FBgn0011659	-4.08949	2.92076e-26	Reproduction	Ecc15
FBgn0033354	-3.33916	2.98225e-26	Reproduction	Ecc15
FBgn0035593	-1.20694	2.75175e-26	Reproduction	Ecc15
FBgn0015376	-2.59225	3.05218e-26	Reproduction	Ecc15
FBgn0034528	-2.06669	2.72648e-26	Reproduction	Ecc15
FBgn0039559	-3.88439	2.75495e-26	Reproduction	Ecc15
FBgn0036994	-3.48078	3.12676e-26	Reproduction	Ecc15
FBgn0264389	-1.5783	2.76049e-26	Reproduction	Ecc15
FBgn0038584	-1.53666	2.99052e-26	Reproduction	Ecc15
FBgn0086134	-1.12321	2.45219e-26	Reproduction	Ecc15
FBgn0031872	-3.3938	3.19815e-26	Reproduction	Ecc15
FBgn0030803	-3.60518	3.21097e-26	Reproduction	Ecc15
FBgn0033247	-1.50958	3.05903e-26	Reproduction	Ecc15
FBgn0036688	-2.68299	3.21097e-26	Reproduction	Ecc15
FBgn0260789	-3.76819	3.09818e-26	Reproduction	Ecc15
FBgn0004381	-1.68803	2.96948e-26	Reproduction	Ecc15
FBgn0026713	-1.05887	2.78214e-26	Reproduction	Ecc15
FBgn0052438	-3.52682	3.29296e-26	Reproduction	Ecc15
FBgn0034914	-1.22224	2.70091e-26	Reproduction	Ecc15
FBgn0027066	-1.18301	2.63059e-26	Reproduction	Ecc15
FBgn0265193	-1.71721	3.50464e-26	Reproduction	Ecc15
FBgn0036353	-1.44157	3.33693e-26	Reproduction	Ecc15
FBgn0039189	-3.1631	3.55318e-26	Reproduction	Ecc15
FBgn0086253	-3.18319	3.64717e-26	Reproduction	Ecc15
FBgn0021944	-1.67302	3.19815e-26	Reproduction	Ecc15
FBgn0026084	-1.42158	2.7994e-26	Reproduction	Ecc15
FBgn0023513	-3.78429	3.75854e-26	Reproduction	Ecc15
FBgn0035980	-1.92354	3.77407e-26	Reproduction	Ecc15
FBgn0043799	-1.85643	3.77407e-26	Reproduction	Ecc15
FBgn0039488	-2.79965	3.78947e-26	Reproduction	Ecc15
FBgn0052076	-1.45215	3.61471e-26	Reproduction	Ecc15
FBgn0037235	-2.90908	3.77668e-26	Reproduction	Ecc15
FBgn0035162	-1.58554	3.20859e-26	Reproduction	Ecc15
FBgn0039558	-2.14707	3.85764e-26	Reproduction	Ecc15
FBgn0038870	-1.73883	3.89059e-26	Reproduction	Ecc15
FBgn0033351	-1.69279	3.66001e-26	Reproduction	Ecc15
FBgn0035420	-1.68521	3.31293e-26	Reproduction	Ecc15
FBgn0031698	-1.66069	3.08985e-26	Reproduction	Ecc15
FBgn0032169	-2.2453	4.0863e-26	Reproduction	Ecc15
FBgn0038769	-2.03177	4.10426e-26	Reproduction	Ecc15
FBgn0039207	-1.47023	3.10239e-26	Reproduction	Ecc15
FBgn0000426	-2.96829	4.17948e-26	Reproduction	Ecc15
FBgn0023174	-1.07779	3.21097e-26	Reproduction	Ecc15
FBgn0033471	-2.33647	4.17948e-26	Reproduction	Ecc15
FBgn0262582	-1.38747	3.20611e-26	Reproduction	Ecc15
FBgn0036893	-2.02248	4.26582e-26	Reproduction	Ecc15
FBgn0284254	-1.42123	4.05008e-26	Reproduction	Ecc15
FBgn0036133	-1.56302	3.77786e-26	Reproduction	Ecc15
FBgn0034650	-2.74739	4.29159e-26	Reproduction	Ecc15
FBgn0033569	-3.65683	4.37303e-26	Reproduction	Ecc15
FBgn0032409	-1.49598	4.12676e-26	Reproduction	Ecc15
FBgn0261064	-1.753	4.24481e-26	Reproduction	Ecc15
FBgn0010194	-2.34069	4.54352e-26	Reproduction	Ecc15
FBgn0034564	-1.96215	4.55493e-26	Reproduction	Ecc15
FBgn0030768	-1.90912	4.45436e-26	Reproduction	Ecc15
FBgn0039233	-2.15105	4.66102e-26	Reproduction	Ecc15
FBgn0010398	-3.10418	4.59216e-26	Reproduction	Ecc15
FBgn0031673	-1.29754	4.04123e-26	Reproduction	Ecc15
FBgn0039946	-2.20466	4.66209e-26	Reproduction	Ecc15
FBgn0037653	-1.3768	4.17948e-26	Reproduction	Ecc15
FBgn0039306	-1.31818	4.79287e-26	Reproduction	Ecc15
FBgn0037573	-1.31437	4.17153e-26	Reproduction	Ecc15
FBgn0265298	-1.35103	4.38551e-26	Reproduction	Ecc15
FBgn0016978	-1.42678	4.44061e-26	Reproduction	Ecc15
FBgn0026144	-4.76441	5.35983e-26	Reproduction	Ecc15
FBgn0035164	-2.03617	5.39002e-26	Reproduction	Ecc15
FBgn0035713	-1.43943	4.13228e-26	Reproduction	Ecc15
FBgn0037918	-1.45532	4.55817e-26	Reproduction	Ecc15
FBgn0037958	-2.82829	5.43983e-26	Reproduction	Ecc15
FBgn0027518	-2.26916	5.22932e-26	Reproduction	Ecc15
FBgn0042185	-2.23594	4.94839e-26	Reproduction	Ecc15
FBgn0033380	-2.0039	5.35644e-26	Reproduction	Ecc15
FBgn0004872	-5.18395	5.73543e-26	Reproduction	Ecc15
FBgn0035120	-2.83512	5.6585e-26	Reproduction	Ecc15
FBgn0035838	-2.77189	5.66322e-26	Reproduction	Ecc15
FBgn0037338	-3.6863	5.82408e-26	Reproduction	Ecc15
FBgn0034232	-1.94683	5.82408e-26	Reproduction	Ecc15
FBgn0038049	-1.43022	5.11606e-26	Reproduction	Ecc15
FBgn0034265	-1.3836	5.21076e-26	Reproduction	Ecc15
FBgn0036052	-1.62992	5.73543e-26	Reproduction	Ecc15
FBgn0034009	-1.50914	5.08459e-26	Reproduction	Ecc15
FBgn0026751	-2.88253	5.96369e-26	Reproduction	Ecc15
FBgn0034657	-3.36799	5.88583e-26	Reproduction	Ecc15
FBgn0025815	-4.7084	6.16247e-26	Reproduction	Ecc15
FBgn0004957	-2.41216	6.28515e-26	Reproduction	Ecc15
FBgn0015602	-2.12908	5.63299e-26	Reproduction	Ecc15
FBgn0035267	-3.18289	6.39198e-26	Reproduction	Ecc15
FBgn0026371	-3.33148	6.43144e-26	Reproduction	Ecc15
FBgn0010317	-5.79298	4.33878e-26	Reproduction	Ecc15
FBgn0031947	-2.70168	5.8407e-26	Reproduction	Ecc15
FBgn0031068	-1.76566	6.45011e-26	Reproduction	Ecc15
FBgn0265630	-1.5798	5.39785e-26	Reproduction	Ecc15
FBgn0030956	-2.20952	6.6835e-26	Reproduction	Ecc15
FBgn0038951	-1.53213	6.77292e-26	Reproduction	Ecc15
FBgn0030410	-1.79452	6.81072e-26	Reproduction	Ecc15
FBgn0022935	-1.6849	5.97993e-26	Reproduction	Ecc15
FBgn0040366	-2.88569	6.81072e-26	Reproduction	Ecc15
FBgn0023518	-1.86401	5.77203e-26	Reproduction	Ecc15
FBgn0264326	-4.72731	6.88907e-26	Reproduction	Ecc15
FBgn0053506	-1.69376	6.74491e-26	Reproduction	Ecc15
FBgn0034308	-1.64899	5.85105e-26	Reproduction	Ecc15
FBgn0037554	-2.45479	6.84277e-26	Reproduction	Ecc15
FBgn0038196	-1.81995	6.52934e-26	Reproduction	Ecc15
FBgn0030945	-1.96377	6.93659e-26	Reproduction	Ecc15
FBgn0260771	-3.24869	6.9603e-26	Reproduction	Ecc15
FBgn0011290	-1.54108	6.48775e-26	Reproduction	Ecc15
FBgn0036152	-1.40609	6.05318e-26	Reproduction	Ecc15
FBgn0033528	-1.87511	7.23221e-26	Reproduction	Ecc15
FBgn0021760	-1.24145	5.57e-26	Reproduction	Ecc15
FBgn0262467	-1.53779	6.64727e-26	Reproduction	Ecc15
FBgn0036237	-1.28037	6.36455e-26	Reproduction	Ecc15
FBgn0033122	-1.89079	7.13514e-26	Reproduction	Ecc15
FBgn0034795	-1.68459	7.14219e-26	Reproduction	Ecc15
FBgn0039631	-2.36613	7.48869e-26	Reproduction	Ecc15
FBgn0033474	-1.2009	7.03867e-26	Reproduction	Ecc15
FBgn0038578	-1.63498	7.34483e-26	Reproduction	Ecc15
FBgn0011817	-1.86381	6.238e-26	Reproduction	Ecc15
FBgn0036402	-1.4513	6.91979e-26	Reproduction	Ecc15
FBgn0259113	-4.94985	7.75285e-26	Reproduction	Ecc15
FBgn0052732	-2.02895	7.45676e-26	Reproduction	Ecc15
FBgn0010768	-1.91552	7.80573e-26	Reproduction	Ecc15
FBgn0026261	-1.59866	6.98923e-26	Reproduction	Ecc15
FBgn0040237	-1.35478	6.66783e-26	Reproduction	Ecc15
FBgn0034590	-1.95673	7.26354e-26	Reproduction	Ecc15
FBgn0011802	-3.51312	7.80832e-26	Reproduction	Ecc15
FBgn0039730	-1.37511	7.31875e-26	Reproduction	Ecc15
FBgn0025720	-1.08474	6.96577e-26	Reproduction	Ecc15
FBgn0261570	-1.75015	6.47984e-26	Reproduction	Ecc15
FBgn0033859	-1.12335	7.27539e-26	Reproduction	Ecc15
FBgn0037207	-2.28105	7.4386e-26	Reproduction	Ecc15
FBgn0261789	-1.93911	7.71968e-26	Reproduction	Ecc15
FBgn0036405	-2.0857	8.52675e-26	Reproduction	Ecc15
FBgn0003042	-2.11559	8.10462e-26	Reproduction	Ecc15
FBgn0035211	-1.53936	8.46545e-26	Reproduction	Ecc15
FBgn0038961	-1.55082	7.47558e-26	Reproduction	Ecc15
FBgn0011739	-1.10366	6.59707e-26	Reproduction	Ecc15
FBgn0000588	-3.37161	8.65504e-26	Reproduction	Ecc15
FBgn0027873	-1.40907	7.80962e-26	Reproduction	Ecc15
FBgn0020379	-1.25102	8.10572e-26	Reproduction	Ecc15
FBgn0010421	-2.37068	8.53309e-26	Reproduction	Ecc15
FBgn0037943	-1.09687	7.57516e-26	Reproduction	Ecc15
FBgn0261397	-1.28888	6.70858e-26	Reproduction	Ecc15
FBgn0038860	-2.9544	9.13914e-26	Reproduction	Ecc15
FBgn0041585	-1.13336	7.12608e-26	Reproduction	Ecc15
FBgn0032130	-1.21396	7.95439e-26	Reproduction	Ecc15
FBgn0038583	-1.72283	9.18637e-26	Reproduction	Ecc15
FBgn0037262	-1.51118	8.94439e-26	Reproduction	Ecc15
FBgn0033169	-1.62619	9.18637e-26	Reproduction	Ecc15
FBgn0038108	-1.47097	7.37323e-26	Reproduction	Ecc15
FBgn0026427	-2.36732	7.79494e-26	Reproduction	Ecc15
FBgn0029957	-1.71217	9.02519e-26	Reproduction	Ecc15
FBgn0031229	-1.76534	8.50475e-26	Reproduction	Ecc15
FBgn0033781	-1.67456	1.01316e-25	Reproduction	Ecc15
FBgn0036624	-2.42562	9.07661e-26	Reproduction	Ecc15
FBgn0039272	-2.35713	1.04318e-25	Reproduction	Ecc15
FBgn0033899	-1.83341	1.04318e-25	Reproduction	Ecc15
FBgn0037930	-1.43665	9.26464e-26	Reproduction	Ecc15
FBgn0031608	-3.21916	1.0577e-25	Reproduction	Ecc15
FBgn0039936	-1.21587	7.80832e-26	Reproduction	Ecc15
FBgn0032934	-3.17639	1.06712e-25	Reproduction	Ecc15
FBgn0005683	-4.10015	1.07892e-25	Reproduction	Ecc15
FBgn0036909	-2.34021	1.08077e-25	Reproduction	Ecc15
FBgn0026380	-1.03174	8.24821e-26	Reproduction	Ecc15
FBgn0039403	-3.37628	9.72799e-26	Reproduction	Ecc15
FBgn0030420	-2.91846	1.04971e-25	Reproduction	Ecc15
FBgn0037622	-1.73786	1.01316e-25	Reproduction	Ecc15
FBgn0039867	-2.27444	1.10768e-25	Reproduction	Ecc15
FBgn0037024	-1.11331	8.58452e-26	Reproduction	Ecc15
FBgn0016070	-4.90325	8.75073e-26	Reproduction	Ecc15
FBgn0265464	-1.23577	1.02727e-25	Reproduction	Ecc15
FBgn0028836	-1.05471	9.87886e-26	Reproduction	Ecc15
FBgn0037539	-1.22723	9.88402e-26	Reproduction	Ecc15
FBgn0262166	-2.27317	1.12868e-25	Reproduction	Ecc15
FBgn0030683	-2.10006	1.15568e-25	Reproduction	Ecc15
FBgn0032197	-2.35456	9.93581e-26	Reproduction	Ecc15
FBgn0033784	-1.73019	1.0684e-25	Reproduction	Ecc15
FBgn0014269	-1.92122	1.0584e-25	Reproduction	Ecc15
FBgn0034054	-1.60098	1.15623e-25	Reproduction	Ecc15
FBgn0028648	-1.65529	1.18413e-25	Reproduction	Ecc15
FBgn0032259	-1.67293	1.19043e-25	Reproduction	Ecc15
FBgn0036180	-1.21532	9.48598e-26	Reproduction	Ecc15
FBgn0031119	-1.67858	1.03854e-25	Reproduction	Ecc15
FBgn0003963	-1.40936	1.15623e-25	Reproduction	Ecc15
FBgn0030966	-1.22923	1.0889e-25	Reproduction	Ecc15
FBgn0036814	-1.76136	9.53622e-26	Reproduction	Ecc15
FBgn0037472	-1.51759	1.14265e-25	Reproduction	Ecc15
FBgn0035866	-1.7044	1.11203e-25	Reproduction	Ecc15
FBgn0035942	-2.3286	1.28588e-25	Reproduction	Ecc15
FBgn0032723	-2.51573	1.12392e-25	Reproduction	Ecc15
FBgn0033309	-1.36873	1.07638e-25	Reproduction	Ecc15
FBgn0036373	-1.40802	1.17956e-25	Reproduction	Ecc15
FBgn0038686	-1.15551	1.12074e-25	Reproduction	Ecc15
FBgn0035063	-1.69813	1.3272e-25	Reproduction	Ecc15
FBgn0031314	-2.10223	1.3253e-25	Reproduction	Ecc15
FBgn0037540	-3.28089	1.34196e-25	Reproduction	Ecc15
FBgn0028708	-2.12909	1.29512e-25	Reproduction	Ecc15
FBgn0039067	-1.97089	1.2904e-25	Reproduction	Ecc15
FBgn0010825	-1.6122	1.01316e-25	Reproduction	Ecc15
FBgn0032873	-1.92029	1.26278e-25	Reproduction	Ecc15
FBgn0035851	-1.59587	1.24621e-25	Reproduction	Ecc15
FBgn0040465	-2.20245	1.3803e-25	Reproduction	Ecc15
FBgn0035520	-1.55972	1.41038e-25	Reproduction	Ecc15
FBgn0051453	-3.98674	1.42461e-25	Reproduction	Ecc15
FBgn0285971	-2.69114	1.38701e-25	Reproduction	Ecc15
FBgn0039642	-1.97444	1.46714e-25	Reproduction	Ecc15
FBgn0053554	-2.17123	1.10185e-25	Reproduction	Ecc15
FBgn0031606	-2.7723	1.3852e-25	Reproduction	Ecc15
FBgn0033692	-1.53247	1.32127e-25	Reproduction	Ecc15
FBgn0024991	-3.97988	1.46424e-25	Reproduction	Ecc15
FBgn0038149	-1.54508	1.1125e-25	Reproduction	Ecc15
FBgn0042083	-1.02888	1.21812e-25	Reproduction	Ecc15
FBgn0035390	-1.17934	1.248e-25	Reproduction	Ecc15
FBgn0039876	-1.73819	1.49345e-25	Reproduction	Ecc15
FBgn0014411	-1.06342	1.15259e-25	Reproduction	Ecc15
FBgn0038432	-1.72653	1.3362e-25	Reproduction	Ecc15
FBgn0002775	-2.17418	1.40923e-25	Reproduction	Ecc15
FBgn0031682	-1.15015	1.35389e-25	Reproduction	Ecc15
FBgn0261004	-4.64587	1.59452e-25	Reproduction	Ecc15
FBgn0032296	-1.09646	1.47847e-25	Reproduction	Ecc15
FBgn0020616	-1.66719	1.35435e-25	Reproduction	Ecc15
FBgn0037980	-2.12714	1.60414e-25	Reproduction	Ecc15
FBgn0033994	-3.13894	1.62316e-25	Reproduction	Ecc15
FBgn0036386	-2.51642	1.57853e-25	Reproduction	Ecc15
FBgn0024975	-2.5749	1.67031e-25	Reproduction	Ecc15
FBgn0015553	-4.69691	1.65499e-25	Reproduction	Ecc15
FBgn0038869	-1.48847	1.61072e-25	Reproduction	Ecc15
FBgn0032476	-1.43823	1.50292e-25	Reproduction	Ecc15
FBgn0028700	-3.52468	1.69693e-25	Reproduction	Ecc15
FBgn0036574	-4.59187	1.60484e-25	Reproduction	Ecc15
FBgn0011741	-1.20251	1.52535e-25	Reproduction	Ecc15
FBgn0001079	-1.9793	1.61964e-25	Reproduction	Ecc15
FBgn0026404	-2.19129	1.49433e-25	Reproduction	Ecc15
FBgn0030344	-1.59099	1.40844e-25	Reproduction	Ecc15
FBgn0031492	-2.27801	1.55862e-25	Reproduction	Ecc15
FBgn0037376	-2.98923	1.62074e-25	Reproduction	Ecc15
FBgn0038815	-2.61097	1.75956e-25	Reproduction	Ecc15
FBgn0034529	-1.87797	1.61222e-25	Reproduction	Ecc15
FBgn0014127	-3.36546	1.69226e-25	Reproduction	Ecc15
FBgn0004811	-2.30425	1.62864e-25	Reproduction	Ecc15
FBgn0030851	-2.01815	1.77367e-25	Reproduction	Ecc15
FBgn0025832	-2.6735	1.77546e-25	Reproduction	Ecc15
FBgn0033935	-2.44309	1.78011e-25	Reproduction	Ecc15
FBgn0032979	-1.51683	1.41119e-25	Reproduction	Ecc15
FBgn0029997	-1.82955	1.67526e-25	Reproduction	Ecc15
FBgn0032217	-1.25157	1.46376e-25	Reproduction	Ecc15
FBgn0052579	-1.94288	1.8642e-25	Reproduction	Ecc15
FBgn0034617	-2.78541	1.93828e-25	Reproduction	Ecc15
FBgn0025830	-1.46882	1.81363e-25	Reproduction	Ecc15
FBgn0026616	-2.01104	1.75213e-25	Reproduction	Ecc15
FBgn0050169	-2.40831	1.81849e-25	Reproduction	Ecc15
FBgn0037106	-2.93276	1.97801e-25	Reproduction	Ecc15
FBgn0263747	-3.4883	1.77367e-25	Reproduction	Ecc15
FBgn0027903	-4.35247	2.05162e-25	Reproduction	Ecc15
FBgn0036714	-2.23432	1.94173e-25	Reproduction	Ecc15
FBgn0023545	-1.03599	1.98949e-25	Reproduction	Ecc15
FBgn0032907	-2.71579	2.31686e-25	Reproduction	Ecc15
FBgn0032620	-4.89565	2.28239e-25	Reproduction	Ecc15
FBgn0033806	-2.67055	2.3045e-25	Reproduction	Ecc15
FBgn0022338	-4.52682	2.26768e-25	Reproduction	Ecc15
FBgn0034598	-1.32974	1.82828e-25	Reproduction	Ecc15
FBgn0250732	-1.45718	1.94005e-25	Reproduction	Ecc15
FBgn0011570	-1.01209	1.85683e-25	Reproduction	Ecc15
FBgn0032120	-1.24238	1.85985e-25	Reproduction	Ecc15
FBgn0261933	-3.10654	2.52358e-25	Reproduction	Ecc15
FBgn0036916	-1.40609	2.52554e-25	Reproduction	Ecc15
FBgn0085443	-1.3763	1.93184e-25	Reproduction	Ecc15
FBgn0025335	-1.04216	1.97119e-25	Reproduction	Ecc15
FBgn0026400	-1.3514	2.15511e-25	Reproduction	Ecc15
FBgn0261793	-1.73795	1.8761e-25	Reproduction	Ecc15
FBgn0030805	-4.64101	2.60277e-25	Reproduction	Ecc15
FBgn0037185	-2.37016	2.64672e-25	Reproduction	Ecc15
FBgn0034433	-1.2213	2.2594e-25	Reproduction	Ecc15
FBgn0032883	-1.80544	2.35225e-25	Reproduction	Ecc15
FBgn0053158	-1.26743	2.38618e-25	Reproduction	Ecc15
FBgn0052133	-2.5079	2.24606e-25	Reproduction	Ecc15
FBgn0035393	-2.82996	2.69286e-25	Reproduction	Ecc15
FBgn0035272	-1.33477	2.53562e-25	Reproduction	Ecc15
FBgn0027085	-1.48335	2.40869e-25	Reproduction	Ecc15
FBgn0015477	-1.32334	2.04805e-25	Reproduction	Ecc15
FBgn0020312	-1.55995	2.37054e-25	Reproduction	Ecc15
FBgn0266669	-1.15414	2.31878e-25	Reproduction	Ecc15
FBgn0036522	-4.36628	2.81608e-25	Reproduction	Ecc15
FBgn0031391	-1.71194	2.75742e-25	Reproduction	Ecc15
FBgn0037481	-3.02285	2.99507e-25	Reproduction	Ecc15
FBgn0031597	-2.88529	2.99719e-25	Reproduction	Ecc15
FBgn0035601	-1.07355	2.1388e-25	Reproduction	Ecc15
FBgn0034491	-1.03589	2.26768e-25	Reproduction	Ecc15
FBgn0036827	-2.05523	2.81195e-25	Reproduction	Ecc15
FBgn0015396	-4.74699	2.92923e-25	Reproduction	Ecc15
FBgn0035842	-3.772	2.92923e-25	Reproduction	Ecc15
FBgn0003687	-2.62015	2.91534e-25	Reproduction	Ecc15
FBgn0038857	-1.43558	2.90413e-25	Reproduction	Ecc15
FBgn0026373	-1.83745	3.09045e-25	Reproduction	Ecc15
FBgn0036376	-1.11227	2.34373e-25	Reproduction	Ecc15
FBgn0020248	-6.38513	2.86392e-25	Reproduction	Ecc15
FBgn0051961	-1.62384	2.95842e-25	Reproduction	Ecc15
FBgn0033636	-1.73631	2.35482e-25	Reproduction	Ecc15
FBgn0026402	-2.42356	3.20758e-25	Reproduction	Ecc15
FBgn0046704	-1.15042	2.46374e-25	Reproduction	Ecc15
FBgn0039638	-4.59143	3.26395e-25	Reproduction	Ecc15
FBgn0027378	-1.72819	2.95258e-25	Reproduction	Ecc15
FBgn0052767	-1.49906	2.40108e-25	Reproduction	Ecc15
FBgn0001301	-1.38152	2.61069e-25	Reproduction	Ecc15
FBgn0263987	-1.3958	2.39356e-25	Reproduction	Ecc15
FBgn0026257	-4.17795	3.42144e-25	Reproduction	Ecc15
FBgn0039126	-1.6831	3.15019e-25	Reproduction	Ecc15
FBgn0031413	-1.83275	3.44989e-25	Reproduction	Ecc15
FBgn0004101	-1.58555	3.12148e-25	Reproduction	Ecc15
FBgn0035853	-1.11127	2.92033e-25	Reproduction	Ecc15
FBgn0259139	-1.15516	2.5716e-25	Reproduction	Ecc15
FBgn0267976	-1.10487	2.6408e-25	Reproduction	Ecc15
FBgn0263600	-3.94261	3.50979e-25	Reproduction	Ecc15
FBgn0037384	-2.62818	3.48599e-25	Reproduction	Ecc15
FBgn0263106	-1.0829	2.64672e-25	Reproduction	Ecc15
FBgn0032390	-3.68845	3.75792e-25	Reproduction	Ecc15
FBgn0039139	-1.96006	3.75867e-25	Reproduction	Ecc15
FBgn0260749	-1.77038	3.03034e-25	Reproduction	Ecc15
FBgn0037184	-1.86328	3.78884e-25	Reproduction	Ecc15
FBgn0032101	-1.162	3.37739e-25	Reproduction	Ecc15
FBgn0032354	-3.48046	3.95179e-25	Reproduction	Ecc15
FBgn0050377	-5.24391	3.96593e-25	Reproduction	Ecc15
FBgn0002887	-2.63807	3.75348e-25	Reproduction	Ecc15
FBgn0039696	-1.94295	3.70855e-25	Reproduction	Ecc15
FBgn0027872	-1.83898	3.65722e-25	Reproduction	Ecc15
FBgn0015618	-2.36619	4.04996e-25	Reproduction	Ecc15
FBgn0037142	-1.62301	3.43305e-25	Reproduction	Ecc15
FBgn0030433	-1.25535	3.70029e-25	Reproduction	Ecc15
FBgn0050055	-1.52308	3.61082e-25	Reproduction	Ecc15
FBgn0038828	-2.32757	4.05351e-25	Reproduction	Ecc15
FBgn0034750	-1.78233	3.76451e-25	Reproduction	Ecc15
FBgn0023181	-3.50994	4.12852e-25	Reproduction	Ecc15
FBgn0031420	-1.24147	3.67106e-25	Reproduction	Ecc15
FBgn0037778	-1.65484	4.18632e-25	Reproduction	Ecc15
FBgn0003062	-2.20594	3.32682e-25	Reproduction	Ecc15
FBgn0031997	-1.6523	4.19141e-25	Reproduction	Ecc15
FBgn0029929	-1.59534	3.92101e-25	Reproduction	Ecc15
FBgn0034362	-1.67254	4.08672e-25	Reproduction	Ecc15
FBgn0038549	-3.50208	4.4421e-25	Reproduction	Ecc15
FBgn0053116	-1.9887	3.71447e-25	Reproduction	Ecc15
FBgn0039274	-2.08099	4.33831e-25	Reproduction	Ecc15
FBgn0025807	-2.90577	4.63409e-25	Reproduction	Ecc15
FBgn0030460	-1.24387	4.53468e-25	Reproduction	Ecc15
FBgn0034921	-1.40751	4.2007e-25	Reproduction	Ecc15
FBgn0262699	-1.35647	3.77968e-25	Reproduction	Ecc15
FBgn0022238	-1.47274	3.42144e-25	Reproduction	Ecc15
FBgn0036991	-2.84956	4.67572e-25	Reproduction	Ecc15
FBgn0052226	-1.46966	4.3975e-25	Reproduction	Ecc15
FBgn0033458	-4.53181	4.83338e-25	Reproduction	Ecc15
FBgn0036660	-4.047	4.94085e-25	Reproduction	Ecc15
FBgn0034946	-1.32437	4.20974e-25	Reproduction	Ecc15
FBgn0026431	-1.99664	4.7683e-25	Reproduction	Ecc15
FBgn0034976	-1.95406	4.11004e-25	Reproduction	Ecc15
FBgn0035443	-2.10141	4.98338e-25	Reproduction	Ecc15
FBgn0034068	-1.30614	3.71447e-25	Reproduction	Ecc15
FBgn0033917	-2.46678	4.64825e-25	Reproduction	Ecc15
FBgn0030671	-1.08341	4.3975e-25	Reproduction	Ecc15
FBgn0266674	-1.5108	4.40796e-25	Reproduction	Ecc15
FBgn0034271	-1.59884	4.38883e-25	Reproduction	Ecc15
FBgn0036646	-1.85477	5.20236e-25	Reproduction	Ecc15
FBgn0051855	-1.70192	5.20853e-25	Reproduction	Ecc15
FBgn0010905	-1.33396	3.86099e-25	Reproduction	Ecc15
FBgn0034304	-1.51967	5.13167e-25	Reproduction	Ecc15
FBgn0025185	-2.64878	5.58243e-25	Reproduction	Ecc15
FBgn0003480	-3.75534	5.20506e-25	Reproduction	Ecc15
FBgn0086856	-2.06208	5.594e-25	Reproduction	Ecc15
FBgn0031740	-2.00975	5.51209e-25	Reproduction	Ecc15
FBgn0037082	-2.62111	5.72285e-25	Reproduction	Ecc15
FBgn0266916	-4.79599	5.6722e-25	Reproduction	Ecc15
FBgn0002021	-1.03589	5.15813e-25	Reproduction	Ecc15
FBgn0041627	-2.20837	5.94703e-25	Reproduction	Ecc15
FBgn0032486	-1.92562	5.94362e-25	Reproduction	Ecc15
FBgn0039065	-3.62082	6.00596e-25	Reproduction	Ecc15
FBgn0033752	-1.82267	5.75977e-25	Reproduction	Ecc15
FBgn0039336	-1.78034	6.23405e-25	Reproduction	Ecc15
FBgn0002542	-4.9757	6.06395e-25	Reproduction	Ecc15
FBgn0030874	-1.83594	6.30751e-25	Reproduction	Ecc15
FBgn0001990	-1.97564	5.76054e-25	Reproduction	Ecc15
FBgn0032906	-4.32787	6.33241e-25	Reproduction	Ecc15
FBgn0019949	-1.41798	6.00761e-25	Reproduction	Ecc15
FBgn0029858	-1.82394	6.47051e-25	Reproduction	Ecc15
FBgn0027553	-1.96014	6.10444e-25	Reproduction	Ecc15
FBgn0034176	-1.11111	5.19052e-25	Reproduction	Ecc15
FBgn0036900	-1.00184	5.27707e-25	Reproduction	Ecc15
FBgn0051457	-2.90667	6.57961e-25	Reproduction	Ecc15
FBgn0035028	-1.03887	5.45777e-25	Reproduction	Ecc15
FBgn0010303	-1.01128	4.80004e-25	Reproduction	Ecc15
FBgn0263112	-1.6586	4.8145e-25	Reproduction	Ecc15
FBgn0033459	-3.7671	6.26972e-25	Reproduction	Ecc15
FBgn0039680	-4.24593	6.77786e-25	Reproduction	Ecc15
FBgn0039427	-1.08024	6.00778e-25	Reproduction	Ecc15
FBgn0031519	-3.78664	6.50943e-25	Reproduction	Ecc15
FBgn0014877	-1.85076	5.88695e-25	Reproduction	Ecc15
FBgn0038428	-1.62367	6.06434e-25	Reproduction	Ecc15
FBgn0033485	-1.26493	6.00778e-25	Reproduction	Ecc15
FBgn0035295	-3.40532	7.39722e-25	Reproduction	Ecc15
FBgn0029996	-1.29493	5.17409e-25	Reproduction	Ecc15
FBgn0029800	-2.37402	7.37532e-25	Reproduction	Ecc15
FBgn0030291	-2.80464	7.54156e-25	Reproduction	Ecc15
FBgn0036569	-1.52729	7.32382e-25	Reproduction	Ecc15
FBgn0010220	-1.11612	6.77786e-25	Reproduction	Ecc15
FBgn0031231	-1.46277	6.81052e-25	Reproduction	Ecc15
FBgn0262619	-4.8948	7.74809e-25	Reproduction	Ecc15
FBgn0052666	-1.09465	5.60436e-25	Reproduction	Ecc15
FBgn0004837	-2.10606	7.11645e-25	Reproduction	Ecc15
FBgn0003268	-4.44791	7.94309e-25	Reproduction	Ecc15
FBgn0034447	-4.08762	7.39754e-25	Reproduction	Ecc15
FBgn0031904	-1.24374	6.50415e-25	Reproduction	Ecc15
FBgn0038206	-1.13484	7.24092e-25	Reproduction	Ecc15
FBgn0033715	-2.8817	8.42594e-25	Reproduction	Ecc15
FBgn0031573	-2.47635	8.3083e-25	Reproduction	Ecc15
FBgn0266557	-1.91013	5.95423e-25	Reproduction	Ecc15
FBgn0031764	-1.75911	8.42852e-25	Reproduction	Ecc15
FBgn0024291	-1.22289	6.09942e-25	Reproduction	Ecc15
FBgn0033808	-2.00751	8.69019e-25	Reproduction	Ecc15
FBgn0030294	-2.27182	7.61462e-25	Reproduction	Ecc15
FBgn0267823	-1.94255	8.50485e-25	Reproduction	Ecc15
FBgn0038617	-1.11638	7.44041e-25	Reproduction	Ecc15
FBgn0035769	-1.81122	7.50959e-25	Reproduction	Ecc15
FBgn0011762	-3.4692	8.83043e-25	Reproduction	Ecc15
FBgn0028579	-1.25453	6.96209e-25	Reproduction	Ecc15
FBgn0043002	-3.13713	8.92675e-25	Reproduction	Ecc15
FBgn0031875	-4.56496	8.99312e-25	Reproduction	Ecc15
FBgn0030710	-4.28331	8.78416e-25	Reproduction	Ecc15
FBgn0029713	-2.66037	8.89691e-25	Reproduction	Ecc15
FBgn0028504	-1.87736	9.26103e-25	Reproduction	Ecc15
FBgn0028382	-1.25995	8.91181e-25	Reproduction	Ecc15
FBgn0263396	-1.22896	6.63704e-25	Reproduction	Ecc15
FBgn0263993	-1.25923	6.63542e-25	Reproduction	Ecc15
FBgn0002906	-4.20593	9.31427e-25	Reproduction	Ecc15
FBgn0020620	-1.00993	7.0535e-25	Reproduction	Ecc15
FBgn0038304	-1.01157	7.89688e-25	Reproduction	Ecc15
FBgn0011586	-1.74068	7.44561e-25	Reproduction	Ecc15
FBgn0015929	-4.85931	9.11388e-25	Reproduction	Ecc15
FBgn0035047	-2.33417	9.09153e-25	Reproduction	Ecc15
FBgn0037364	-4.73532	9.87562e-25	Reproduction	Ecc15
FBgn0029857	-1.30321	8.93907e-25	Reproduction	Ecc15
FBgn0030269	-1.72357	8.5865e-25	Reproduction	Ecc15
FBgn0034728	-2.48556	8.17454e-25	Reproduction	Ecc15
FBgn0037660	-1.57554	8.87752e-25	Reproduction	Ecc15
FBgn0261574	-1.61306	7.11455e-25	Reproduction	Ecc15
FBgn0034366	-1.60632	9.24369e-25	Reproduction	Ecc15
FBgn0035337	-2.3075	1.014e-24	Reproduction	Ecc15
FBgn0027082	-1.44396	1.03559e-24	Reproduction	Ecc15
FBgn0000546	-1.2668	7.79434e-25	Reproduction	Ecc15
FBgn0035435	-2.47546	1.03811e-24	Reproduction	Ecc15
FBgn0011660	-4.16657	1.05623e-24	Reproduction	Ecc15
FBgn0039663	-3.4373	1.05438e-24	Reproduction	Ecc15
FBgn0028895	-2.47333	1.08986e-24	Reproduction	Ecc15
FBgn0015271	-4.0532	1.09086e-24	Reproduction	Ecc15
FBgn0034793	-1.27573	9.80547e-25	Reproduction	Ecc15
FBgn0032705	-5.02654	1.10889e-24	Reproduction	Ecc15
FBgn0032047	-2.6549	1.12646e-24	Reproduction	Ecc15
FBgn0027490	-3.28519	1.09761e-24	Reproduction	Ecc15
FBgn0001316	-1.35974	7.86007e-25	Reproduction	Ecc15
FBgn0036918	-1.25565	9.4534e-25	Reproduction	Ecc15
FBgn0024993	-3.24222	1.1542e-24	Reproduction	Ecc15
FBgn0262117	-1.62884	8.37534e-25	Reproduction	Ecc15
FBgn0017430	-1.93406	1.12678e-24	Reproduction	Ecc15
FBgn0038118	-4.92803	1.13704e-24	Reproduction	Ecc15
FBgn0034307	-1.63593	1.12846e-24	Reproduction	Ecc15
FBgn0015391	-4.5157	1.08052e-24	Reproduction	Ecc15
FBgn0016038	-1.27611	9.86381e-25	Reproduction	Ecc15
FBgn0036897	-1.85555	1.04202e-24	Reproduction	Ecc15
FBgn0038639	-1.16156	9.80487e-25	Reproduction	Ecc15
FBgn0038300	-2.23085	1.1382e-24	Reproduction	Ecc15
FBgn0028965	-1.26872	1.04377e-24	Reproduction	Ecc15
FBgn0030266	-1.8488	9.30229e-25	Reproduction	Ecc15
FBgn0035141	-1.97066	1.26645e-24	Reproduction	Ecc15
FBgn0000221	-1.88841	1.28882e-24	Reproduction	Ecc15
FBgn0031114	-1.45573	1.11289e-24	Reproduction	Ecc15
FBgn0037359	-2.41052	1.30303e-24	Reproduction	Ecc15
FBgn0038564	-2.22737	1.24553e-24	Reproduction	Ecc15
FBgn0030025	-1.64936	1.23717e-24	Reproduction	Ecc15
FBgn0030506	-1.75353	1.22899e-24	Reproduction	Ecc15
FBgn0033948	-2.18141	1.32829e-24	Reproduction	Ecc15
FBgn0030054	-5.10324	1.23643e-24	Reproduction	Ecc15
FBgn0038853	-1.16443	9.91691e-25	Reproduction	Ecc15
FBgn0026598	-4.55462	1.34965e-24	Reproduction	Ecc15
FBgn0034703	-2.78066	1.36797e-24	Reproduction	Ecc15
FBgn0052343	-2.06487	1.2979e-24	Reproduction	Ecc15
FBgn0037810	-4.90088	1.23858e-24	Reproduction	Ecc15
FBgn0264744	-2.67543	1.32738e-24	Reproduction	Ecc15
FBgn0039404	-1.58523	1.37736e-24	Reproduction	Ecc15
FBgn0004903	-1.20211	1.09761e-24	Reproduction	Ecc15
FBgn0032248	-1.82966	1.35938e-24	Reproduction	Ecc15
FBgn0050467	-2.53525	1.38007e-24	Reproduction	Ecc15
FBgn0010247	-2.37717	1.12539e-24	Reproduction	Ecc15
FBgn0024432	-1.12062	1.06157e-24	Reproduction	Ecc15
[truncated: 12,748 more rows]

## Sheet: Table S3
Table S3. Pathways enriched for DEG affected by infection. The table shows pathways that were significantly enriched among DEG showing significant effects of infection (infected vs. aseptic injury control) (Benjamini-Hochberg adjusted p-values < 0.05). For both datasets (Ecc15 and Ef, relative to their controls), we show the number of significant DEG belonging to a given pathway, the enrichment a…
ID	Description	Category	Ecc15 (# significant genes)	Ecc15 (Adjusted p-value (BH))	Ecc15 (Genes)	E. faecalis (# significant genes)	E. faecalis (Adjusted p-value (BH))	E. faecalis (Genes)
R-DME-114608	Platelet degranulation	Hemostasis	8	0.00495223	Spn27A/Spn88Eb/Tsf3/nec/daw/Spn43Ad/Spn42De/Hml	6	0.0024471	daw/Spn88Eb/Spn43Ad/nec/Spn42De/Hml
R-DME-1168372	Downstream signaling events of B Cell Receptor (BCR)	Adaptive Immune System	3	0.0245878	cact/Rel/Dif	-	-	-
R-DME-1474244	Extracellular matrix organization	Extracellular matrix organization	7	0.00239091	Spn27A/Spn88Eb/nec/daw/Spn43Ad/Spn42De/Hml	6	0.000273007	daw/Spn88Eb/Spn43Ad/nec/Spn42De/Hml
R-DME-166016	Toll Like Receptor 4 (TLR4) Cascade	Innate immune system	4	0.0180309	cact/pll/Rel/Dif	-	-	-
R-DME-166058	MyD88:MAL(TIRAP) cascade initiated on plasma membrane	Innate immune system	4	0.0180309	cact/pll/Rel/Dif	-	-	-
R-DME-166166	MyD88-independent TLR4 cascade	Innate immune system	4	0.0180309	cact/pll/Rel/Dif	-	-	-
R-DME-168138	Toll Like Receptor 9 (TLR9) Cascade	Innate immune system	4	0.0180309	cact/pll/Rel/Dif	-	-	-
R-DME-168142	Toll Like Receptor 10 (TLR10) Cascade	Innate immune system	4	0.0180309	cact/pll/Rel/Dif	-	-	-
R-DME-168164	Toll Like Receptor 3 (TLR3) Cascade	Innate immune system	4	0.0180309	cact/pll/Rel/Dif	-	-	-
R-DME-168176	Toll Like Receptor 5 (TLR5) Cascade	Innate immune system	4	0.0180309	cact/pll/Rel/Dif	-	-	-
R-DME-168179	Toll Like Receptor TLR1:TLR2 Cascade	Innate immune system	4	0.0180309	cact/pll/Rel/Dif	-	-	-
R-DME-168181	Toll Like Receptor 7/8 (TLR7/8) Cascade	Innate immune system	4	0.0180309	cact/pll/Rel/Dif	-	-	-
R-DME-168188	Toll Like Receptor TLR6:TLR2 Cascade	Innate immune system	4	0.0180309	cact/pll/Rel/Dif	-	-	-
R-DME-168898	Toll-like Receptor Cascades	Innate immune system	4	0.0287663	cact/pll/Rel/Dif	-	-	-
R-DME-181438	Toll Like Receptor 2 (TLR2) Cascade	Innate immune system	4	0.0180309	cact/pll/Rel/Dif	-	-	-
R-DME-2022377	Metabolism of Angiotensinogen to Angiotensins	Metabolism of proteins	8	1.0255e-05	Nep7/Nepl13/Nep6/Nepl14/Nepl6/Ance-4/Nepl9/Nepl4	6	2.83003e-05	Nep7/Nepl13/Nep6/Nepl14/Nepl4/Nepl9
R-DME-209449	Toll pathway	Toll pathway	4	0.0386531	cact/Spn27A/pll/Dif	-	-	-
R-DME-2980736	Peptide hormone metabolism	Metabolism of proteins	8	2.9163e-05	Nep7/Nepl13/Nep6/Nepl14/Nepl6/Ance-4/Nepl9/Nepl4	6	6.35652e-05	Nep7/Nepl13/Nep6/Nepl14/Nepl4/Nepl9
R-DME-3000178	ECM proteoglycans	Cell cycle	5	0.00495223	Spn27A/Spn88Eb/nec/Spn43Ad/Spn42De	4	0.0024471	Spn88Eb/Spn43Ad/nec/Spn42De
R-DME-381426	Regulation of Insulin-like Growth Factor (IGF) transport and uptake by Insulin-like Growth Factor Binding Proteins (IGFBPs)	Metabolism of proteins	7	0.00239091	Spn27A/Spn88Eb/Tsf3/nec/daw/Spn43Ad/Spn42De	5	0.0024471	daw/Spn88Eb/Spn43Ad/nec/Spn42De
R-DME-389661	Glyoxylate metabolism and glycine degradation	Metabolism of amino acids and derivatives	5	0.00218582	Spat/CG11236/CG6415/CG3999/Gnmt	3	0.010844	CG3999/Spat/Gnmt
R-DME-446652	Interleukin-1 family signaling	Cytokine signaling in immune system	4	0.00647159	cact/pll/Rel/Dif	-	-	-
R-DME-5607764	CLEC7A (Dectin-1) signaling	Innate immune system	3	0.0425705	cact/Rel/Dif	-	-	-
R-DME-6798695	Neutrophil degranulation	Innate immune system	22	2.80891e-05	Spn27A/stac/Rel/Spn88Eb/CG9400/Tsf3/nec/Nep7/Dif/Spn43Ad/Spn42De/CG9452/Nepl13/Nep6/CG16758/Nepl14/Nepl6/CG9451/Nepl9/Nepl4/CG9449/NtR	14	6.35652e-05	Rel/stac/Spn88Eb/Spn43Ad/nec/Nep7/Spn42De/Nepl13/CG9451/CG16758/Nep6/Nepl14/Nepl4/Nepl9
R-DME-71291	Metabolism of amino acids and derivatives	Metabolism of amino acids and derivatives	8	0.0180309	ple/Spat/CG11236/CG6415/CG3999/CG10361/CG18003/Gnmt	-	-	-
R-DME-76002	Platelet activation, signaling and aggregation	Hemostasis	8	0.0180309	Spn27A/Spn88Eb/Tsf3/nec/daw/Spn43Ad/Spn42De/Hml	6	0.010772	daw/Spn88Eb/Spn43Ad/nec/Spn42De/Hml
R-DME-76005	Response to elevated platelet cytosolic Ca2+	Hemostasis	8	0.00549701	Spn27A/Spn88Eb/Tsf3/nec/daw/Spn43Ad/Spn42De/Hml	6	0.0024471	daw/Spn88Eb/Spn43Ad/nec/Spn42De/Hml
R-DME-8848584	Wax biosynthesis	Metabolism of lipids	3	0.0218601	CG17562/CG1946/CG13091	-	-	-
R-DME-8957275	Post-translational protein phosphorylation	Metabolism of proteins	7	0.00239091	Spn27A/Spn88Eb/Tsf3/nec/daw/Spn43Ad/Spn42De	5	0.0024471	daw/Spn88Eb/Spn43Ad/nec/Spn42De
R-DME-9020702	Interleukin-1 signaling	Cytokine signaling in immune system	4	0.00427455	cact/pll/Rel/Dif	-	-	-
R-DME-937061	TRIF(TICAM1)-mediated TLR4 signaling	Innate immune system	4	0.0180309	cact/pll/Rel/Dif	-	-	-
R-DME-975138	TRAF6 mediated induction of NFkB and MAP kinases upon TLR7/8 or 9 activation	Innate immune system	4	0.0180309	cact/pll/Rel/Dif	-	-	-
R-DME-975155	MyD88 dependent cascade initiated on endosome	Innate immune system	4	0.0180309	cact/pll/Rel/Dif	-	-	-
R-DME-975871	MyD88 cascade initiated on plasma membrane	Innate immune system	4	0.0180309	cact/pll/Rel/Dif	-	-	-

## Sheet: Table S4
Table S4. GO terms enriched for DEG affected by infection. The table shows significantly enriched GO (gene ontology) terms (p-values < 0.005) for DEG affected by infection, separately for the two infection sub-datasets (Ecc15 and Ef, relative to their controls).
GO ID	GO Term	GO Term Category	Ecc15 (# significant genes)	Ecc15 (Fisher's exact test p-value)	E. faecalis (# significant genes)	E. faecalis (Fisher's exact test p-value)
GO:0002804	Positive regulation of antifungal peptide production	Immune system	3	0.00054	-	-
GO:0006013	Mannose metabolic process	Metabolism of carbohydrates	-	-	2	0.003
GO:0006188	IMP biosynthetic process	Metabolism of nucleotides	2	0.00228	-	-
GO:0006544	Glycine metabolic process	Metabolism of amino acids	3	0.00019	2	0.0019
GO:0006570	Tyrosine metabolic process	Metabolism of amino acids	3	0.00054	2	0.0037
GO:0006582	Melanin metabolic process	Metabolism of pigments	6	0.00134	5	0.0004
GO:0006684	Sphingomyelin metabolic process	Metabolism of lipids	2	0.00339	-	-
GO:0006730	One-carbon metabolic process	Cellular processes	3	0.00028	2	0.0024
GO:0006954	Inflammatory response	Immune system	2	0.0047	-	-
GO:0006964	Positive regulation of biosynthetic process of antibacterial peptides active against Gram-negative bacteria	Immune system	3	0.00028	2	0.0024
GO:0009068	Aspartate family amino acid catabolic process	Metabolism of carbohydrates	-	-	2	0.0019
GO:0009071	Serine family amino acid catabolic process	Metabolism of amino acids	3	0.00012	2	0.0014
GO:0009595	Detection of biotic stimulus	Response to stimulus	2	0.00228	-	-
GO:0009617	Response to bacterium	Immune system	-	-	17	0.0022
GO:0034097	Response to cytokine	Response to stimulus	3	0.00137	-	-
GO:0035007	Regulation of melanization defense response	Immune system	-	-	2	0.001
GO:0038061	NIK/NF-kappaB signaling	Signal transduction	2	0.00339	-	-
GO:0042381	Hemolymph coagulation	Immune system	2	0.00339	2	0.001
GO:0045087	Innate immune response	Immune system	13	0.00471	-	-
GO:0045751	Negative regulation of Toll signaling pathway	Toll pathway	3	0.00115	-	-
GO:0046148	Pigment biosynthetic process	Metabolism of pigments	5	0.00284	-	-
GO:0046189	Phenol-containing compound biosynthetic process	Cellular processes	3	0.00226	2	0.0037
GO:0046653	Tetrahydrofolate metabolic process	Metabolism of organic acids	3	0.00019	-	-
GO:0055093	Response to hyperoxia	Response to stimulus	3	0.00115	-	-
GO:0055114	Oxidation-reduction process	Biological oxidations	18	0.0042	-	-
GO:0098542	Defense response to other organism	Immune system	31	0.00259	-	-

## Sheet: Table S5
Table S5. Pathways enriched for DEG affected by reproduction. The table shows pathways that were significantly enriched among DEG showing significant effects of reproduction (germline-less vs. fertile flies) (Benjamini-Hochberg adjusted p-values < 0.05). For both datasets (Ecc15 and Ef, relative to their controls), we show the number of significant DEG belonging to a given pathway, the enrichment…
ID	Description	Category	Ecc15 (# significant genes)	Ecc15 (Adjusted p-value (BH))	Ecc15 (Genes)	E. faecalis (# significant genes)	E. faecalis (Adjusted p-value (BH))	E. faecalis (Genes)
R-DME-110373	Resolution of AP sites via the multiple-nucleotide patch replacement pathway	DNA repair	18	0.000237229	RpA-70/Rrp1/Gnf1/RfC4/CG8142/Parg/DNApol-epsilon255/RfC38/Fen1/RPA2/DNAlig1/Chrac-14/Parp/DNApol-epsilon58/RPA3/PCNA/RfC3/Mes4	18	0.000222157	Fen1/RpA-70/Mes4/CG8142/Parp/Gnf1/RPA3/Rrp1/RfC4/Chrac-14/Parg/RfC38/RfC3/RPA2/DNAlig1/DNApol-epsilon255/DNApol-epsilon58/PCNA
R-DME-112382	Formation of RNA Pol II elongation complex	Transcription	37	0.0178921	dre4/CycK/Ssrp/Ctr9/Tfb1/TfIIFalpha/hyx/Xpd/atms/CG9915/EloA/mrn/Cdk7/Fcp1/Tfb4/Mat1/Nelf-A/RpII140/Rtf1/CycT/Ssl1/RpII215/CycH/hay/TH1/TfIIFbeta/RpII33/Cdk9/NELF-B/Nelf-E/RpII15/Rpb7/Rpb5/CG3909/Rpb11/spt4/Rpb8	38	0.00861121	CycK/Ctr9/Tfb1/hyx/Rpb5/atms/mrn/TfIIFalpha/Mat1/RpII33/EloA/Rpb11/hay/Cdk7/TH1/CG9915/CG3909/CycT/Nelf-E/Rtf1/Xpd/Ssrp/dre4/Tfb4/CycH/Spt5/Rpb8/Nelf-A/Rpb7/TfIIFbeta/Cdk9/Fcp1/RpII215/NELF-B/Ssl1/RpII15/spt4/RpII140
R-DME-113418	Formation of the Early Elongation Complex	Transcription	27	0.0066726	Tfb1/TfIIFalpha/Xpd/mrn/Cdk7/Fcp1/Tfb4/Mat1/Nelf-A/Cbp80/RpII140/Ssl1/RpII215/CycH/hay/TH1/TfIIFbeta/RpII33/NELF-B/Nelf-E/RpII15/Rpb7/Rpb5/Rpb11/spt4/Rpb8/Cbp20	28	0.00203625	Tfb1/Rpb5/mrn/TfIIFalpha/Mat1/RpII33/Rpb11/hay/Cdk7/TH1/Nelf-E/Xpd/Cbp80/Tfb4/CycH/Spt5/Rpb8/Nelf-A/Rpb7/TfIIFbeta/Fcp1/RpII215/NELF-B/Ssl1/RpII15/spt4/RpII140/Cbp20
R-DME-1538133	G0 and Early G1	Cell cycle	10	0.0166171	Caf1-55/Rbf/mip130/mip120/lin-52/mip40/Cdk2/E2f2/Rbf2/CycE	10	0.0171207	lin-52/mip40/Caf1-55/Rbf/mip130/mip120/E2f2/Cdk2/Rbf2/CycE
R-DME-157579	Telomere Maintenance	Cell cycle	20	8.40975e-05	RpA-70/Gnf1/RfC4/CG8142/DNApol-epsilon255/DNApol-alpha180/RfC38/CG12018/DNApol-delta/RPA2/DNApol-alpha50/Chrac-14/DNApol-epsilon58/RPA3/PCNA/RfC3/DNApol-alpha60/DNApol-alpha73/CG2990/Mes4	20	8.03329e-05	RpA-70/Mes4/CG8142/DNApol-alpha50/Gnf1/RPA3/RfC4/Chrac-14/RfC38/RfC3/RPA2/DNApol-delta/CG12018/DNApol-epsilon255/DNApol-alpha180/DNApol-epsilon58/PCNA/DNApol-alpha60/DNApol-alpha73/CG2990
R-DME-159227	Transport of the SLBP independent Mature mRNA	Metabolism of RNA	27	8.95769e-05	eIF4E1/Nup107/Nup160/Nup98-96/Rae1/Nup154/Nup93-2/Nup50/Mtor/Nup62/Nup133/Ref1/Ndc1/Nup54/Nup214/Aladin/Nup75/mbo/Nup58/Nup35/Cbp80/Nup153/Nup37/Nup43/Nup44A/Cbp20/CG42390	27	8.30022e-05	Rae1/eIF4E1/Nup93-2/Nup62/Nup160/Ref1/Nup75/Nup50/Nup107/Nup54/Nup44A/Nup58/mbo/Cbp80/Nup98-96/Nup133/Ndc1/Aladin/Nup153/Nup43/Nup154/Nup37/Mtor/Nup214/Nup35/Cbp20/CG42390
R-DME-159230	Transport of the SLBP Dependant Mature mRNA	Metabolism of RNA	28	6.39385e-05	eIF4E1/Nup107/Nup160/Nup98-96/Rae1/Nup154/Nup93-2/Nup50/Mtor/Nup62/Nup133/Ref1/Ndc1/Nup54/Nup214/Aladin/Nup75/mbo/Nup58/Nup35/Cbp80/Nup153/Nup37/Nup43/Slbp/Nup44A/Cbp20/CG42390	28	6.6032e-05	Rae1/eIF4E1/Nup93-2/Nup62/Nup160/Ref1/Nup75/Nup50/Nup107/Nup54/Nup44A/Nup58/mbo/Cbp80/Nup98-96/Nup133/Slbp/Ndc1/Aladin/Nup153/Nup43/Nup154/Nup37/Mtor/Nup214/Nup35/Cbp20/CG42390
R-DME-159231	Transport of Mature mRNA Derived from an Intronless Transcript	Metabolism of RNA	34	4.20682e-06	eIF4E1/Nup107/Nup160/Nup98-96/Rae1/Nup154/Fip1/Nup93-2/Nup50/Mtor/Nup62/Nup133/Ref1/Wdr33/Ndc1/Cpsf73/Nup54/Nup214/Aladin/Nup75/mbo/Nup58/Nup35/Cbp80/Cpsf160/Sym/Nup153/Nup37/Nup43/Clp/Nup44A/Cpsf100/Cbp20/CG42390	34	4.14386e-06	Rae1/eIF4E1/Nup93-2/Nup62/Nup160/Fip1/Ref1/Nup75/Nup50/Wdr33/Nup107/Cpsf100/Nup54/Nup44A/Nup58/mbo/Cbp80/Cpsf73/Nup98-96/Nup133/Clp/Ndc1/Aladin/Nup153/Nup43/Nup154/Nup37/Sym/Mtor/Nup214/Cpsf160/Nup35/Cbp20/CG42390
R-DME-159234	Transport of Mature mRNAs Derived from Intronless Transcripts	Metabolism of RNA	35	2.87025e-06	eIF4E1/Nup107/Nup160/Nup98-96/Rae1/Nup154/Fip1/Nup93-2/Nup50/Mtor/Nup62/Nup133/Ref1/Wdr33/Ndc1/Cpsf73/Nup54/Nup214/Aladin/Nup75/mbo/Nup58/Nup35/Cbp80/Cpsf160/Sym/Nup153/Nup37/Nup43/Clp/Slbp/Nup44A/Cpsf100/Cbp20/CG42390	35	2.82595e-06	Rae1/eIF4E1/Nup93-2/Nup62/Nup160/Fip1/Ref1/Nup75/Nup50/Wdr33/Nup107/Cpsf100/Nup54/Nup44A/Nup58/mbo/Cbp80/Cpsf73/Nup98-96/Nup133/Slbp/Clp/Ndc1/Aladin/Nup153/Nup43/Nup154/Nup37/Sym/Mtor/Nup214/Cpsf160/Nup35/Cbp20/CG42390
R-DME-159236	Transport of Mature mRNA derived from an Intron-Containing Transcript	Metabolism of RNA	57	7.1859e-10	Nup107/SRm160/Nup160/Nup98-96/Rae1/Nup154/SF2/Hel25E/Nup93-2/Nup50/Mtor/Nup62/x16/Nup133/Ref1/Ndc1/thoc6/Upf3/Nup54/Nup214/Aladin/CG6961/nxf2/thoc5/CG8149/U2af50/Nup75/U2af38/mbo/Nup58/Nup35/Cbp80/Gle1/Srp54/Hpr1/Nup153/Nup37/tho2/Nup43/RnpS1/B52/Rbp1/Nup44A/l(1)G0007/CG7483/SC35/CG18259/Gem3/Slu7/tex/Nxt1/tsu/Nxf3/thoc7/Cbp20/CG42390/Rbp1-like	57	8.76015e-10	Rae1/B52/Upf3/SF2/CG8149/l(1)G0007/Rbp1/CG7483/Nup93-2/SC35/Srp54/U2af50/Nup62/thoc5/Nup160/Hel25E/Hpr1/x16/Ref1/Nup75/thoc6/Nup50/Nup107/RnpS1/Nup54/Nup44A/Nup58/mbo/Cbp80/U2af38/SRm160/Nup98-96/Nup133/tho2/Ndc1/CG6961/thoc7/Aladin/Nup153/tex/Nup43/Nup154/tsu/Gle1/nxf2/Nxt1/Nup37/Slu7/Mtor/CG18259/Nup214/Gem3/Nup35/Nxf3/Cbp20/CG42390/Rbp1-like
R-DME-1640170	Cell Cycle	Cell cycle	182	4.20682e-06	Rpn2/Rpn1/tws/nudC/REG/Nup107/Rpn7/Cul1/Rpn5/CG8878/Rpt5/Nup160/Nup98-96/Rpn8/Rae1/Rpt4/Nup154/Rpn3/wapl/eco/emb/Nup93-2/Nup50/Ankle2/Rpt2/Caf1-55/Mtor/Bap60/His2Av/vih/Nup62/Cdc27/pds5/Rpt1/grp/Rpn11/ida/Nup133/RpA-70/Ndc1/Bub1/Rbf/Gnf1/Nup54/Nup214/Cdk7/RfC4/Aladin/Rpt6/Nup75/Prosalpha4/Rpn12/Cap-G/CG5003/mbo/Cdc7/Nup58/Nup35/SMC3/Mat1/Prosalpha6/lok/Cdc16/E2f1/MCPH1/CDC45L/Rpn9/Skp2/Rpn10/Bub3…	182	4.13117e-06	Rae1/REG/nudC/tws/Rpn8/Rpn7/Fen1/Rpt6/Rpt3/Rpn1/Rpn2/Rpn12/Rpt4/Cdc7/Rpt1/Rpn5/Prosalpha4/Rpn11/Rpn10/Rpt5/Rpt2/CG8878/Nup93-2/Cul1/pds5/Mat1/vih/Cdc23/mr/Nup62/Rpn9/Sld5/Prosbeta4/eff/Prosalpha6/Nup160/Rpn3/Ankle2/emb/Prosalpha3/ida/Prosalpha5/Cdk7/Nup75/Nup50/Bub1/Wee1/Bap60/Nup107/Nup54/lin-52/Nup44A/Nup58/mbo/fzr/Cdc27/Prosbeta2/CG12096/CG5068/RpA-70/Prosbeta6/Nup98-96/eco/Rad17/Mes4/Nup133/m…
R-DME-174143	APC/C-mediated degradation of cell cycle proteins	Cell cycle	57	0.0116412	Rpn2/Rpn1/REG/Rpn7/Rpn5/Rpt5/Rpn8/Rpt4/Rpn3/Rpt2/vih/Cdc27/Rpt1/Rpn11/ida/Bub1/Rpt6/Prosalpha4/Rpn12/CG5003/Prosalpha6/Cdc16/Rpn9/Skp2/Rpn10/Bub3/Cdc23/Prosbeta4/mr/Prosalpha3/Rpt3/APC4/Prosalpha5/Prosbeta6/Prosalpha2/Prosbeta2/Prosbeta3/fzr/CG13088/morgue/Prosbeta1/Prosalpha7/Cdk2/CG12096/shtd/BubR1/aurB/CG14102/APC7/APC10/aurA/fzy/Cdk1/mad2/polo/CycA/Nek2	56	0.0213091	REG/Rpn8/Rpn7/Rpt6/Rpt3/Rpn1/Rpn2/Rpn12/Rpt4/Rpt1/Rpn5/Prosalpha4/Rpn11/Rpn10/Rpt5/Rpt2/vih/Cdc23/mr/Rpn9/Prosbeta4/eff/Prosalpha6/Rpn3/Prosalpha3/ida/Prosalpha5/Bub1/fzr/Cdc27/Prosbeta2/CG12096/Prosbeta6/CG5003/morgue/APC4/Cdc16/Bub3/CG13088/Skp2/Prosalpha2/shtd/Prosalpha7/APC10/CG14102/Cdk2/aurB/BubR1/aurA/APC7/mad2/fzy/Cdk1/polo/CycA/Nek2
R-DME-174411	Polymerase switching on the C-strand of the telomere	Cell cycle	10	0.0166171	Gnf1/RfC4/CG8142/DNApol-alpha180/RfC38/DNApol-alpha50/PCNA/RfC3/DNApol-alpha60/DNApol-alpha73	10	0.0171207	CG8142/DNApol-alpha50/Gnf1/RfC4/RfC38/RfC3/DNApol-alpha180/PCNA/DNApol-alpha60/DNApol-alpha73
R-DME-174417	Telomere C-strand (Lagging Strand) Synthesis	Cell cycle	20	8.40975e-05	RpA-70/Gnf1/RfC4/CG8142/DNApol-epsilon255/DNApol-alpha180/RfC38/CG12018/DNApol-delta/RPA2/DNApol-alpha50/Chrac-14/DNApol-epsilon58/RPA3/PCNA/RfC3/DNApol-alpha60/DNApol-alpha73/CG2990/Mes4	20	8.03329e-05	RpA-70/Mes4/CG8142/DNApol-alpha50/Gnf1/RPA3/RfC4/Chrac-14/RfC38/RfC3/RPA2/DNApol-delta/CG12018/DNApol-epsilon255/DNApol-alpha180/DNApol-epsilon58/PCNA/DNApol-alpha60/DNApol-alpha73/CG2990
R-DME-176187	Activation of ATR in response to replication stress	Cell cycle	32	4.00358e-05	grp/RpA-70/RfC4/Cdc7/CDC45L/CG8142/mus304/Rad17/Mcm6/RfC38/Orc4/Rad9/RPA2/dpa/Orc5/Cdk2/Mcm2/Cdc6/mei-41/RPA3/Mcm3/Claspin/Orc6/twe/RfC3/Mcm7/rec/Hus1-like/Mcm5/Orc2/Mcm10/stg	32	4.14685e-05	Cdc7/RpA-70/Rad17/CG8142/Rad9/RPA3/grp/RfC4/Orc4/CDC45L/mus304/Hus1-like/Orc5/RfC38/RfC3/RPA2/mei-41/Mcm6/Cdk2/dpa/rec/Cdc6/Mcm2/Orc6/Mcm3/twe/Claspin/Mcm7/Mcm5/Orc2/Mcm10/stg
R-DME-176408	Regulation of APC/C activators between G1/S and early anaphase	Cell cycle	20	0.0411726	vih/Cdc27/ida/Bub1/Cdc16/Bub3/Cdc23/mr/APC4/fzr/morgue/Cdk2/shtd/BubR1/APC7/APC10/fzy/Cdk1/mad2/CycA	21	0.0142174	vih/Cdc23/mr/eff/ida/Bub1/fzr/Cdc27/morgue/APC4/Cdc16/Bub3/shtd/APC10/Cdk2/BubR1/APC7/mad2/fzy/Cdk1/CycA
R-DME-180786	Extension of Telomeres	Cell cycle	20	8.40975e-05	RpA-70/Gnf1/RfC4/CG8142/DNApol-epsilon255/DNApol-alpha180/RfC38/CG12018/DNApol-delta/RPA2/DNApol-alpha50/Chrac-14/DNApol-epsilon58/RPA3/PCNA/RfC3/DNApol-alpha60/DNApol-alpha73/CG2990/Mes4	20	8.03329e-05	RpA-70/Mes4/CG8142/DNApol-alpha50/Gnf1/RPA3/RfC4/Chrac-14/RfC38/RfC3/RPA2/DNApol-delta/CG12018/DNApol-epsilon255/DNApol-alpha180/DNApol-epsilon58/PCNA/DNApol-alpha60/DNApol-alpha73/CG2990
R-DME-209360	Ubiquitination and proteolysis of phosphorylated CI	Hedgehog pathway	37	0.0474046	Rpn2/Rpn1/dco/tws/arm/Rpn7/Cul1/Rpn5/Axn/Rpt5/Rpn8/Uch-L5/Rpn3/Rpt2/Rpt1/Rpn11/cos/Usp14/mnd/Rpt6/Prosalpha4/Rpn12/Prosalpha6/Rpn9/Rpn10/Prosbeta4/Rpt3/Prosalpha5/Prosbeta6/Prosalpha2/Prosbeta2/Prosbeta3/fu/Apc2/Prosalpha7/Sem1/ci	37	0.0485085	tws/Rpn8/Rpn7/arm/Rpt6/Rpt3/Rpn1/Rpn2/Rpn12/Rpt1/Rpn5/dco/Prosalpha4/Rpn11/Rpn10/Rpt5/Rpt2/Cul1/Uch-L5/Usp14/Axn/Rpn9/Prosbeta4/eff/Prosalpha6/Rpn3/cos/Prosalpha5/mnd/Prosbeta2/Prosbeta6/fu/Prosalpha2/Sem1/Prosalpha7/Apc2/ci
R-DME-209392	Hedgehog pathway	Hedgehog pathway	51	0.00410785	Rpn2/Rpn1/dco/tws/arm/Rpn7/Cul1/Rpn5/Axn/Rpt5/Rpn8/Uch-L5/rdx/Rpn3/Rpt2/Rpt1/Dsor1/Rpn11/cos/CkIIalpha/Usp14/mnd/boi/Rpt6/Prosalpha4/Rpn12/Prosalpha6/smo/disp/Rpn9/CkIIbeta/Rpn10/Prosbeta4/Raf/Rpt3/Prosalpha5/Prosbeta6/Prosalpha2/ihog/Prosbeta2/Prosbeta3/fu/Apc2/Prosalpha7/rasp/Sem1/ave/dally/ci/hh/ptc	51	0.00412254	tws/Rpn8/Rpn7/arm/CkIIbeta/Rpt6/Rpt3/Dsor1/Rpn1/Rpn2/Rpn12/CkIIalpha/Rpt1/Rpn5/dco/Prosalpha4/Rpn11/Rpn10/Rpt5/Rpt2/Cul1/Uch-L5/Usp14/disp/Axn/Rpn9/Prosbeta4/eff/Prosalpha6/Rpn3/cos/Prosalpha5/mnd/Prosbeta2/rdx/Prosbeta6/Raf/fu/smo/rasp/boi/Prosalpha2/Sem1/Prosalpha7/ihog/Apc2/ave/dally/hh/ci/ptc
R-DME-209406	Degradation of NF-kappa-B inhibitor, CACT	Toll pathway	33	0.00347399	Rpn2/Rpn1/Rpn7/Rpn5/Rpt5/Rpn8/Uch-L5/Rpn3/Rpt2/Rpt1/Rpn11/Usp14/mnd/Rpt6/Prosalpha4/Rpn12/Prosalpha6/Rpn9/Tl/Rpn10/Prosbeta4/tub/Rpt3/Prosalpha5/Prosbeta6/Prosalpha2/Prosbeta2/Prosbeta3/wek/Prosalpha7/Sem1/spz/Dif	32	0.00988715	Rpn8/Rpn7/Rpt6/Rpt3/Rpn1/Rpn2/Rpn12/Rpt1/Rpn5/Prosalpha4/Rpn11/Rpn10/Tl/Rpt5/Rpt2/Uch-L5/Usp14/Rpn9/Prosbeta4/Prosalpha6/Rpn3/Prosalpha5/tub/mnd/Prosbeta2/Prosbeta6/wek/Prosalpha2/Sem1/Prosalpha7/spz/Dif
R-DME-209412	Wingless pathway	Wingless pathway	42	0.0119092	Rpn2/Rpn1/dco/tws/gro/arm/Rpn7/Cul1/Rpn5/Axn/Rpt5/Rpn8/Uch-L5/Rpn3/Rpt2/Rpt1/Rpn11/pygo/dsh/Usp14/mnd/Rpt6/Prosalpha4/Rpn12/Prosalpha6/Rpn9/Rpn10/Prosbeta4/Rpt3/Prosalpha5/Prosbeta6/Prosalpha2/Prosbeta2/Prosbeta3/Apc2/Prosalpha7/lgs/Sem1/gish/fz/fz2/pan	42	0.0130691	tws/Rpn8/Rpn7/arm/Rpt6/Rpt3/Rpn1/Rpn2/Rpn12/Rpt1/Rpn5/dco/Prosalpha4/Rpn11/Rpn10/Rpt5/gro/Rpt2/Cul1/Uch-L5/Usp14/Axn/Rpn9/Prosbeta4/eff/Prosalpha6/Rpn3/Prosalpha5/dsh/mnd/Prosbeta2/Prosbeta6/pygo/lgs/Prosalpha2/Sem1/Prosalpha7/gish/Apc2/fz/fz2/pan
R-DME-209441	WG ligand not bound to FZ receptors	Wingless pathway	36	0.0411526	Rpn2/Rpn1/dco/tws/gro/arm/Rpn7/Cul1/Rpn5/Axn/Rpt5/Rpn8/Uch-L5/Rpn3/Rpt2/Rpt1/Rpn11/Usp14/mnd/Rpt6/Prosalpha4/Rpn12/Prosalpha6/Rpn9/Rpn10/Prosbeta4/Rpt3/Prosalpha5/Prosbeta6/Prosalpha2/Prosbeta2/Prosbeta3/Apc2/Prosalpha7/Sem1/pan	36	0.0414405	tws/Rpn8/Rpn7/arm/Rpt6/Rpt3/Rpn1/Rpn2/Rpn12/Rpt1/Rpn5/dco/Prosalpha4/Rpn11/Rpn10/Rpt5/gro/Rpt2/Cul1/Uch-L5/Usp14/Axn/Rpn9/Prosbeta4/eff/Prosalpha6/Rpn3/Prosalpha5/mnd/Prosbeta2/Prosbeta6/Prosalpha2/Sem1/Prosalpha7/Apc2/pan
R-DME-209446	N-HH ligand not bound to PTC receptor complex	Hedgehog pathway	42	0.0182461	Rpn2/Rpn1/dco/tws/arm/Rpn7/Cul1/Rpn5/Axn/Rpt5/Rpn8/Uch-L5/Rpn3/Rpt2/Rpt1/Dsor1/Rpn11/cos/CkIIalpha/Usp14/mnd/Rpt6/Prosalpha4/Rpn12/Prosalpha6/Rpn9/CkIIbeta/Rpn10/Prosbeta4/Raf/Rpt3/Prosalpha5/Prosbeta6/Prosalpha2/Prosbeta2/Prosbeta3/fu/Apc2/Prosalpha7/Sem1/ave/ci	42	0.0189662	tws/Rpn8/Rpn7/arm/CkIIbeta/Rpt6/Rpt3/Dsor1/Rpn1/Rpn2/Rpn12/CkIIalpha/Rpt1/Rpn5/dco/Prosalpha4/Rpn11/Rpn10/Rpt5/Rpt2/Cul1/Uch-L5/Usp14/Axn/Rpn9/Prosbeta4/eff/Prosalpha6/Rpn3/cos/Prosalpha5/mnd/Prosbeta2/Prosbeta6/Raf/fu/Prosalpha2/Sem1/Prosalpha7/Apc2/ave/ci
R-DME-209449	Toll pathway	Toll pathway	37	0.00164778	Rpn2/Rpn1/Rpn7/Rpn5/Rpt5/Rpn8/Uch-L5/Rpn3/Rpt2/Rpt1/Rpn11/Usp14/mnd/Rpt6/Prosalpha4/Rpn12/Prosalpha6/Rpn9/Tl/Rpn10/Prosbeta4/tub/Rpt3/Prosalpha5/Prosbeta6/Prosalpha2/Prosbeta2/Prosbeta3/wek/Prosalpha7/ea/gd/snk/Sem1/spz/Dif/SPE	36	0.00479591	Rpn8/Rpn7/Rpt6/Rpt3/Rpn1/Rpn2/Rpn12/Rpt1/Rpn5/Prosalpha4/Rpn11/Rpn10/Tl/Rpt5/Rpt2/Uch-L5/Usp14/Rpn9/Prosbeta4/Prosalpha6/Rpn3/Prosalpha5/tub/mnd/Prosbeta2/Prosbeta6/wek/Prosalpha2/Sem1/ea/Prosalpha7/spz/gd/snk/Dif/SPE
R-DME-209452	N-HH ligand bound to PTC receptor complex	Hedgehog pathway	47	0.000737418	Rpn2/Rpn1/dco/tws/arm/Rpn7/Rpn5/Axn/Rpt5/Rpn8/Uch-L5/rdx/Rpn3/Rpt2/Rpt1/Dsor1/Rpn11/cos/CkIIalpha/Usp14/mnd/boi/Rpt6/Prosalpha4/Rpn12/Prosalpha6/smo/Rpn9/CkIIbeta/Rpn10/Prosbeta4/Raf/Rpt3/Prosalpha5/Prosbeta6/Prosalpha2/ihog/Prosbeta2/Prosbeta3/fu/Apc2/Prosalpha7/Sem1/ave/ci/hh/ptc	46	0.00211838	tws/Rpn8/Rpn7/arm/CkIIbeta/Rpt6/Rpt3/Dsor1/Rpn1/Rpn2/Rpn12/CkIIalpha/Rpt1/Rpn5/dco/Prosalpha4/Rpn11/Rpn10/Rpt5/Rpt2/Uch-L5/Usp14/Axn/Rpn9/Prosbeta4/Prosalpha6/Rpn3/cos/Prosalpha5/mnd/Prosbeta2/rdx/Prosbeta6/Raf/fu/smo/boi/Prosalpha2/Sem1/Prosalpha7/ihog/Apc2/ave/hh/ci/ptc
R-DME-216167	Nuclear CI is degraded	Hedgehog pathway	30	0.0096998	Rpn2/Rpn1/Rpn7/Rpn5/Rpt5/Rpn8/Uch-L5/rdx/Rpn3/Rpt2/Rpt1/Rpn11/Usp14/mnd/Rpt6/Prosalpha4/Rpn12/Prosalpha6/Rpn9/Rpn10/Prosbeta4/Rpt3/Prosalpha5/Prosbeta6/Prosalpha2/Prosbeta2/Prosbeta3/Prosalpha7/Sem1/ci	29	0.0244378	Rpn8/Rpn7/Rpt6/Rpt3/Rpn1/Rpn2/Rpn12/Rpt1/Rpn5/Prosalpha4/Rpn11/Rpn10/Rpt5/Rpt2/Uch-L5/Usp14/Rpn9/Prosbeta4/Prosalpha6/Rpn3/Prosalpha5/mnd/Prosbeta2/rdx/Prosbeta6/Prosalpha2/Sem1/Prosalpha7/ci
R-DME-2980766	Nuclear Envelope Breakdown	Cell cycle	26	0.000543364	Nup107/Nup160/Nup98-96/Rae1/Nup154/Nup93-2/Nup50/Mtor/Nup62/Nup133/Ndc1/Nup54/Nup214/Aladin/Nup75/mbo/Nup58/Nup35/Nup153/Nup37/Nup43/Nup44A/Dd/CG42390/inaC/Lpin	26	0.00055131	Rae1/Nup93-2/Nup62/Nup160/Nup75/Nup50/Nup107/Nup54/Nup44A/Nup58/mbo/Nup98-96/Nup133/Ndc1/Aladin/Nup153/Nup43/Nup154/Nup37/Mtor/Nup214/Nup35/Dd/CG42390/inaC/Lpin
R-DME-3108214	SUMOylation of DNA damage response and repair proteins	Metabolism of proteins	31	0.000200937	Nup107/Nup160/Nup98-96/Rae1/Nup154/Nup93-2/Nup50/Mtor/Nup62/Nup133/RpA-70/Ndc1/Nup54/Nup214/Aladin/lwr/Nup75/mbo/Nup58/Nup35/Nup153/Nup37/Nup43/mu2/Nup44A/Ptip/Blm/Parp/CG17493/CG42390/CG8419	30	0.000844437	Rae1/Nup93-2/lwr/Nup62/Nup160/Nup75/Nup50/Nup107/Nup54/Nup44A/Nup58/mbo/RpA-70/Nup98-96/Nup133/Ndc1/Aladin/Nup153/Nup43/Nup154/Parp/Nup37/Mtor/Nup214/Nup35/CG17493/mu2/Ptip/Blm/CG42390
R-DME-3301854	Nuclear Pore Complex (NPC) Disassembly	Cell cycle	23	0.000133279	Nup107/Nup160/Nup98-96/Rae1/Nup154/Nup93-2/Nup50/Mtor/Nup62/Nup133/Ndc1/Nup54/Nup214/Aladin/Nup75/mbo/Nup58/Nup35/Nup153/Nup37/Nup43/Nup44A/CG42390	23	0.000119913	Rae1/Nup93-2/Nup62/Nup160/Nup75/Nup50/Nup107/Nup54/Nup44A/Nup58/mbo/Nup98-96/Nup133/Ndc1/Aladin/Nup153/Nup43/Nup154/Nup37/Mtor/Nup214/Nup35/CG42390
R-DME-3371453	Regulation of HSF1-mediated heat shock response	Response to stress	38	0.0373189	CG10565/CG7182/Nup107/Hsc70Cb/Nup160/Nup98-96/Rae1/Nup154/Nup93-2/Nup50/Mtor/Nup62/Nup133/Hsf/RpA-70/Ndc1/Nup54/Nup214/Aladin/Nup75/mbo/Nup58/Nup35/Nup153/Nup37/Nup43/HIP/Nup44A/RPA2/RPA3/HIP-R/mrj/CG7945/Hsc70-1/CG42390/stv/Hsc70-2/Hsp68	-	-	-
R-DME-3371556	Cellular response to heat stress	Response to stress	44	0.0411526	CG10565/CG7182/Nup107/Hsc70Cb/Nup160/Fkbp59/Nup98-96/Rae1/Nup154/Lst8/Nup93-2/Nup50/Mtor/Nup62/Nup133/Hsf/RpA-70/Ndc1/Nup54/Nup214/Aladin/Nup75/p23/mbo/Nup58/Nup35/Nup153/Nup37/PRAS40/Nup43/HIP/Nup44A/RPA2/raptor/RPA3/HIP-R/mrj/CG7945/CG14207/Hsc70-1/CG42390/stv/Hsc70-2/Hsp68	-	-	-
R-DME-432395	Degradation of TIM	Circadian clock pathway	32	0.00953223	Rpn2/Rpn1/dco/Rpn7/Rpn5/Rpt5/Rpn8/Uch-L5/Rpn3/Rpt2/Rpt1/Rpn11/Usp14/mnd/Rpt6/Prosalpha4/Rpn12/Prosalpha6/Rpn9/Rpn10/Prosbeta4/Rpt3/Prosalpha5/Prosbeta6/Prosalpha2/Prosbeta2/Prosbeta3/Prosalpha7/Sem1/cry/per/tim	31	0.02307	Rpn8/Rpn7/Rpt6/Rpt3/Rpn1/Rpn2/Rpn12/Rpt1/Rpn5/dco/Prosalpha4/Rpn11/Rpn10/Rpt5/Rpt2/Uch-L5/Usp14/Rpn9/Prosbeta4/Prosalpha6/Rpn3/Prosalpha5/mnd/Prosbeta2/Prosbeta6/Prosalpha2/Sem1/Prosalpha7/cry/per/tim
R-DME-432524	Degradation of PER	Circadian clock pathway	30	0.0172947	Rpn2/Rpn1/dco/Rpn7/Rpn5/Rpt5/Rpn8/Uch-L5/Rpn3/Rpt2/Rpt1/Rpn11/Usp14/mnd/Rpt6/Prosalpha4/Rpn12/Prosalpha6/Rpn9/Rpn10/Prosbeta4/Rpt3/Prosalpha5/Prosbeta6/Prosalpha2/Prosbeta2/Prosbeta3/Prosalpha7/Sem1/per	29	0.0441141	Rpn8/Rpn7/Rpt6/Rpt3/Rpn1/Rpn2/Rpn12/Rpt1/Rpn5/dco/Prosalpha4/Rpn11/Rpn10/Rpt5/Rpt2/Uch-L5/Usp14/Rpn9/Prosbeta4/Prosalpha6/Rpn3/Prosalpha5/mnd/Prosbeta2/Prosbeta6/Prosalpha2/Sem1/Prosalpha7/per
R-DME-453276	Regulation of mitotic cell cycle	Cell cycle	57	0.0116412	Rpn2/Rpn1/REG/Rpn7/Rpn5/Rpt5/Rpn8/Rpt4/Rpn3/Rpt2/vih/Cdc27/Rpt1/Rpn11/ida/Bub1/Rpt6/Prosalpha4/Rpn12/CG5003/Prosalpha6/Cdc16/Rpn9/Skp2/Rpn10/Bub3/Cdc23/Prosbeta4/mr/Prosalpha3/Rpt3/APC4/Prosalpha5/Prosbeta6/Prosalpha2/Prosbeta2/Prosbeta3/fzr/CG13088/morgue/Prosbeta1/Prosalpha7/Cdk2/CG12096/shtd/BubR1/aurB/CG14102/APC7/APC10/aurA/fzy/Cdk1/mad2/polo/CycA/Nek2	56	0.0213091	REG/Rpn8/Rpn7/Rpt6/Rpt3/Rpn1/Rpn2/Rpn12/Rpt4/Rpt1/Rpn5/Prosalpha4/Rpn11/Rpn10/Rpt5/Rpt2/vih/Cdc23/mr/Rpn9/Prosbeta4/eff/Prosalpha6/Rpn3/Prosalpha3/ida/Prosalpha5/Bub1/fzr/Cdc27/Prosbeta2/CG12096/Prosbeta6/CG5003/morgue/APC4/Cdc16/Bub3/CG13088/Skp2/Prosalpha2/shtd/Prosalpha7/APC10/CG14102/Cdk2/aurB/BubR1/aurA/APC7/mad2/fzy/Cdk1/polo/CycA/Nek2
R-DME-453279	Mitotic G1-G1/S phases	Cell cycle	49	8.95769e-05	tws/Cul1/Caf1-55/RpA-70/Rbf/CG5003/Cdc7/E2f1/CDC45L/Skp2/geminin/CycD/mip130/Wee1/mip120/Mcm6/DNApol-epsilon255/DNApol-alpha180/Orc4/RPA2/lin-52/DNApol-alpha50/Chrac-14/dpa/Orc5/CG13088/mip40/Cdk2/E2f2/Mcm2/Cdc6/dup/DNApol-epsilon58/RPA3/Mcm3/CG14102/Orc6/DNApol-alpha60/Mcm7/DNApol-alpha73/rec/Rbf2/Mcm5/CycE/Orc2/Mcm10/Cks30A/stg/Mes4	49	8.30022e-05	tws/Cdc7/Cul1/Wee1/lin-52/RpA-70/Mes4/mip40/CG5003/Caf1-55/Rbf/E2f1/DNApol-alpha50/mip130/CG13088/RPA3/Skp2/geminin/mip120/CycD/Orc4/CDC45L/Chrac-14/Orc5/RPA2/E2f2/Mcm6/CG14102/Cdk2/DNApol-epsilon255/dpa/DNApol-alpha180/rec/Cdc6/Mcm2/dup/DNApol-epsilon58/Orc6/Mcm3/DNApol-alpha60/Mcm7/DNApol-alpha73/Mcm5/Rbf2/Orc2/CycE/Mcm10/Cks30A/stg
R-DME-4615885	SUMOylation of DNA replication proteins	Metabolism of proteins	29	1.06908e-06	Nup107/Nup160/Nup98-96/Rae1/Nup154/Nup93-2/Nup50/Mtor/Nup62/Top2/Nup133/Ndc1/Nup54/Nup214/Aladin/lwr/Nup75/mbo/Nup58/Nup35/Nup153/Nup37/Nup43/Nup44A/aurB/aurA/borr/Incenp/CG42390	29	1.05453e-06	Rae1/Nup93-2/lwr/Nup62/Nup160/Nup75/Nup50/Nup107/Nup54/Nup44A/Nup58/mbo/Nup98-96/Nup133/Ndc1/Aladin/Nup153/Nup43/Nup154/Nup37/Top2/Mtor/Nup214/Nup35/aurB/aurA/borr/Incenp/CG42390
R-DME-5358508	Mismatch Repair	DNA repair	10	0.0166171	RpA-70/spel1/Mlh1/tos/RPA2/DNAlig1/Pms2/Msh6/RPA3/PCNA	10	0.0171207	spel1/RpA-70/RPA3/Mlh1/RPA2/tos/DNAlig1/Pms2/Msh6/PCNA
R-DME-5358565	Mismatch repair (MMR) directed by MSH2:MSH6 (MutSalpha)	DNA repair	10	0.0166171	RpA-70/spel1/Mlh1/tos/RPA2/DNAlig1/Pms2/Msh6/RPA3/PCNA	10	0.0171207	spel1/RpA-70/RPA3/Mlh1/RPA2/tos/DNAlig1/Pms2/Msh6/PCNA
R-DME-538864	Degradation of CRY	Circadian clock pathway	29	0.00671929	Rpn2/Rpn1/Rpn7/Rpn5/Rpt5/Rpn8/Uch-L5/Rpn3/Rpt2/Rpt1/Rpn11/Usp14/mnd/Rpt6/Prosalpha4/Rpn12/Prosalpha6/Rpn9/Rpn10/Prosbeta4/Rpt3/Prosalpha5/Prosbeta6/Prosalpha2/Prosbeta2/Prosbeta3/Prosalpha7/Sem1/cry	28	0.0188116	Rpn8/Rpn7/Rpt6/Rpt3/Rpn1/Rpn2/Rpn12/Rpt1/Rpn5/Prosalpha4/Rpn11/Rpn10/Rpt5/Rpt2/Uch-L5/Usp14/Rpn9/Prosbeta4/Prosalpha6/Rpn3/Prosalpha5/mnd/Prosbeta2/Prosbeta6/Prosalpha2/Sem1/Prosalpha7/cry
R-DME-5651801	PCNA-Dependent Long Patch Base Excision Repair	DNA repair	16	0.000665884	RpA-70/Rrp1/Gnf1/RfC4/CG8142/DNApol-epsilon255/RfC38/Fen1/RPA2/DNAlig1/Chrac-14/DNApol-epsilon58/RPA3/PCNA/RfC3/Mes4	16	0.000710278	Fen1/RpA-70/Mes4/CG8142/Gnf1/RPA3/Rrp1/RfC4/Chrac-14/RfC38/RfC3/RPA2/DNAlig1/DNApol-epsilon255/DNApol-epsilon58/PCNA
R-DME-5656169	Termination of translesion DNA synthesis	DNA repair	13	0.0172947	RpA-70/Gnf1/RfC4/CG8142/DNApol-epsilon255/RfC38/RPA2/Chrac-14/DNApol-epsilon58/RPA3/PCNA/RfC3/Mes4	13	0.0179716	RpA-70/Mes4/CG8142/Gnf1/RPA3/RfC4/Chrac-14/RfC38/RfC3/RPA2/DNApol-epsilon255/DNApol-epsilon58/PCNA
R-DME-5693538	Homology Directed Repair	DNA repair	34	1.73725e-05	nbs/PPP4R2r/grp/RpA-70/RfC4/mus308/mre11/Pp4-19C/CG8142/mus304/Rad17/XRCC1/tos/RfC38/Fen1/Brca2/Rad9/RPA2/Blm/rad50/timeout/Parp/mei-41/mus101/RPA3/CG10336/Claspin/mus81/slx1/spn-A/RfC3/Tip60/Hus1-like/tefu	34	1.9567e-05	nbs/Fen1/PPP4R2r/mre11/mus308/RpA-70/Pp4-19C/Rad17/CG8142/rad50/Parp/Rad9/slx1/RPA3/grp/RfC4/XRCC1/Tip60/mus304/Hus1-like/Brca2/tefu/RfC38/RfC3/RPA2/timeout/spn-A/mei-41/tos/Blm/mus101/CG10336/mus81/Claspin
R-DME-5693567	HDR through Homologous Recombination (HRR) or Single Strand Annealing (SSA)	DNA repair	30	2.60027e-05	nbs/PPP4R2r/grp/RpA-70/RfC4/mre11/Pp4-19C/CG8142/mus304/Rad17/tos/RfC38/Brca2/Rad9/RPA2/Blm/rad50/timeout/mei-41/mus101/RPA3/CG10336/Claspin/mus81/slx1/spn-A/RfC3/Tip60/Hus1-like/tefu	30	3.07946e-05	nbs/PPP4R2r/mre11/RpA-70/Pp4-19C/Rad17/CG8142/rad50/Rad9/slx1/RPA3/grp/RfC4/Tip60/mus304/Hus1-like/Brca2/tefu/RfC38/RfC3/RPA2/timeout/spn-A/mei-41/tos/Blm/mus101/CG10336/mus81/Claspin
R-DME-5693607	Processing of DNA double-strand break ends	DNA repair	26	3.50806e-05	nbs/PPP4R2r/grp/RpA-70/RfC4/mre11/Pp4-19C/CG8142/mus304/Rad17/tos/RfC38/Rad9/RPA2/Blm/rad50/timeout/mei-41/mus101/RPA3/CG10336/Claspin/RfC3/Tip60/Hus1-like/tefu	26	3.87485e-05	nbs/PPP4R2r/mre11/RpA-70/Pp4-19C/Rad17/CG8142/rad50/Rad9/RPA3/grp/RfC4/Tip60/mus304/Hus1-like/tefu/RfC38/RfC3/RPA2/timeout/mei-41/tos/Blm/mus101/CG10336/Claspin
R-DME-5696398	Nucleotide Excision Repair	DNA repair	67	1.46561e-05	Xpc/pic/pont/Tfb1/Rcd5/CSN5/Prp19/Xpd/RpA-70/Ino80/Gnf1/mrn/Cdk7/RfC4/mei-9/Arp8/lwr/CG11970/Tfb4/alien/CG31368/Mat1/CSN3/Usp7/RpII140/Ssl1/Arp5/CSN6/CG8142/RpII215/CycH/hay/CSN1b/CSN4/Xpac/XRCC1/DNApol-epsilon255/fand/CSN7/RfC38/RpII33/RPA2/DNAlig1/Chrac-14/Parp/nej/RpII15/CG18004/Rpb7/Rpb5/CG12659/DNApol-epsilon58/Rad23/RPA3/Ercc1/CG10395/Rpb11/PCNA/pho/CG11839/RfC3/Rpb8/CSN8/CG17493/Cul6/Mes4/…	66	4.10081e-05	Tfb1/Arp5/Rcd5/alien/CSN5/Rpb5/mrn/Xpc/CSN3/lwr/Mat1/Prp19/pont/RpII33/Rpb11/pic/hay/Cdk7/CSN6/Usp7/CG31368/CG11970/Xpd/RpA-70/Xpac/CSN4/Tfb4/Mes4/mei-9/CSN1b/Arp8/Rad23/CycH/CG8142/Rpb8/Ino80/fand/Rpb7/RpII215/CG10395/Parp/Gnf1/Ssl1/CSN8/CG11839/RPA3/RpII15/RfC4/CG18004/pho/RpII140/XRCC1/CG12659/Chrac-14/nej/CG17493/Ercc1/RfC38/RfC3/RPA2/DNAlig1/DNApol-epsilon255/DNApol-epsilon58/PCNA/Cul6/CG322…
R-DME-5696399	Global Genome Nucleotide Excision Repair (GG-NER)	DNA repair	51	2.21633e-05	Xpc/pic/pont/Tfb1/Rcd5/CSN5/Xpd/RpA-70/Ino80/Gnf1/mrn/Cdk7/RfC4/mei-9/Arp8/lwr/CG11970/Tfb4/alien/Mat1/CSN3/Ssl1/Arp5/CSN6/CG8142/CycH/hay/CSN1b/CSN4/Xpac/DNApol-epsilon255/CSN7/RfC38/RPA2/Chrac-14/Parp/CG18004/CG12659/DNApol-epsilon58/Rad23/RPA3/Ercc1/CG10395/PCNA/pho/RfC3/CSN8/CG17493/Cul6/Mes4/CG32202	50	6.8813e-05	Tfb1/Arp5/Rcd5/alien/CSN5/mrn/Xpc/CSN3/lwr/Mat1/pont/pic/hay/Cdk7/CSN6/CG11970/Xpd/RpA-70/Xpac/CSN4/Tfb4/Mes4/mei-9/CSN1b/Arp8/Rad23/CycH/CG8142/Ino80/CG10395/Parp/Gnf1/Ssl1/CSN8/RPA3/RfC4/CG18004/pho/CG12659/Chrac-14/CG17493/Ercc1/RfC38/RfC3/RPA2/DNApol-epsilon255/DNApol-epsilon58/PCNA/Cul6/CG32202
R-DME-5696400	Dual Incision in GG-NER	DNA repair	25	0.0275776	pic/Tfb1/Xpd/RpA-70/Gnf1/mrn/RfC4/mei-9/Tfb4/Ssl1/CG8142/hay/Xpac/DNApol-epsilon255/RfC38/RPA2/Chrac-14/Parp/DNApol-epsilon58/RPA3/Ercc1/PCNA/RfC3/Cul6/Mes4	25	0.0270168	Tfb1/mrn/pic/hay/Xpd/RpA-70/Xpac/Tfb4/Mes4/mei-9/CG8142/Parp/Gnf1/Ssl1/RPA3/RfC4/Chrac-14/Ercc1/RfC38/RfC3/RPA2/DNApol-epsilon255/DNApol-epsilon58/PCNA/Cul6
R-DME-674695	RNA Polymerase II Pre-transcription Events	Transcription	53	0.00124424	dre4/CycK/Ssrp/Ctr9/Tfb1/TfIIFalpha/hyx/Xpd/atms/CG9915/TfIIEalpha/Taf5/EloA/mrn/Cdk7/Fcp1/Tfb4/Mat1/Nelf-A/Cbp80/RpII140/Rtf1/CycT/Ssl1/RpII215/CycH/TfIIA-L/hay/Taf2/Taf6/TH1/e(y)1/Taf7/Taf1/Taf12/TfIIFbeta/Tbp/RpII33/Cdk9/NELF-B/Nelf-E/RpII15/TfIIB/Rpb7/Rpb5/CG3909/Rpb11/Taf11/bip2/spt4/Rpb8/TfIIA-S/Cbp20	53	0.00125102	TfIIA-L/CycK/Ctr9/Tfb1/hyx/Rpb5/e(y)1/TfIIEalpha/atms/Taf6/mrn/TfIIFalpha/Taf5/Mat1/RpII33/Taf12/EloA/Rpb11/hay/Cdk7/TH1/CG9915/CG3909/CycT/Nelf-E/Rtf1/Xpd/Cbp80/TfIIB/Ssrp/dre4/Tfb4/CycH/bip2/Spt5/Taf7/Rpb8/Nelf-A/Rpb7/TfIIFbeta/Cdk9/Fcp1/RpII215/NELF-B/Taf1/Taf2/Ssl1/RpII15/Tbp/spt4/RpII140/Taf11/Cbp20
R-DME-6781823	Formation of TC-NER Pre-Incision Complex	DNA repair	34	0.0442795	pic/Tfb1/CSN5/Prp19/Xpd/mrn/Cdk7/Tfb4/alien/CG31368/Mat1/CSN3/Usp7/RpII140/Ssl1/CSN6/RpII215/CycH/hay/CSN1b/CSN4/Xpac/fand/CSN7/RpII33/nej/RpII15/Rpb7/Rpb5/Rpb11/CG11839/Rpb8/CSN8/Cul6	-	-	-
R-DME-6781827	Transcription-Coupled Nucleotide Excision Repair (TC-NER)	DNA repair	51	0.00036148	pic/Tfb1/CSN5/Prp19/Xpd/RpA-70/Gnf1/mrn/Cdk7/RfC4/mei-9/Tfb4/alien/CG31368/Mat1/CSN3/Usp7/RpII140/Ssl1/CSN6/CG8142/RpII215/CycH/hay/CSN1b/CSN4/Xpac/XRCC1/DNApol-epsilon255/fand/CSN7/RfC38/RpII33/RPA2/DNAlig1/Chrac-14/nej/RpII15/Rpb7/Rpb5/DNApol-epsilon58/RPA3/Ercc1/Rpb11/PCNA/CG11839/RfC3/Rpb8/CSN8/Cul6/Mes4	50	0.00101514	Tfb1/alien/CSN5/Rpb5/mrn/CSN3/Mat1/Prp19/RpII33/Rpb11/pic/hay/Cdk7/CSN6/Usp7/CG31368/Xpd/RpA-70/Xpac/CSN4/Tfb4/Mes4/mei-9/CSN1b/CycH/CG8142/Rpb8/fand/Rpb7/RpII215/Gnf1/Ssl1/CSN8/CG11839/RPA3/RpII15/RfC4/RpII140/XRCC1/Chrac-14/nej/Ercc1/RfC38/RfC3/RPA2/DNAlig1/DNApol-epsilon255/DNApol-epsilon58/PCNA/Cul6
R-DME-6782135	Dual incision in TC-NER	DNA repair	41	0.00598587	pic/Tfb1/Prp19/Xpd/RpA-70/Gnf1/mrn/Cdk7/RfC4/mei-9/Tfb4/CG31368/Mat1/Usp7/RpII140/Ssl1/CG8142/RpII215/CycH/hay/Xpac/DNApol-epsilon255/fand/RfC38/RpII33/RPA2/Chrac-14/nej/RpII15/Rpb7/Rpb5/DNApol-epsilon58/RPA3/Ercc1/Rpb11/PCNA/CG11839/RfC3/Rpb8/Cul6/Mes4	41	0.005909	Tfb1/Rpb5/mrn/Mat1/Prp19/RpII33/Rpb11/pic/hay/Cdk7/Usp7/CG31368/Xpd/RpA-70/Xpac/Tfb4/Mes4/mei-9/CycH/CG8142/Rpb8/fand/Rpb7/RpII215/Gnf1/Ssl1/CG11839/RPA3/RpII15/RfC4/RpII140/Chrac-14/nej/Ercc1/RfC38/RfC3/RPA2/DNApol-epsilon255/DNApol-epsilon58/PCNA/Cul6
R-DME-6796648	TP53 Regulates Transcription of DNA Repair Genes	Transcription	32	0.0166171	dre4/CycK/Ssrp/Tfb1/TfIIFalpha/Xpd/Cdk12/EloA/mrn/Cdk7/Fcp1/Tfb4/Mat1/Nelf-A/RpII140/CycT/Ssl1/RpII215/CycH/hay/TH1/TfIIFbeta/RpII33/Cdk9/NELF-B/Nelf-E/RpII15/Rpb7/Rpb5/Rpb11/spt4/Rpb8	33	0.007048	CycK/Tfb1/Rpb5/mrn/TfIIFalpha/Mat1/RpII33/EloA/Rpb11/hay/Cdk7/TH1/CycT/Nelf-E/Xpd/Ssrp/dre4/Tfb4/CycH/Spt5/Rpb8/Nelf-A/Cdk12/Rpb7/TfIIFbeta/Cdk9/Fcp1/RpII215/NELF-B/Ssl1/RpII15/spt4/RpII140
R-DME-6807505	RNA polymerase II transcribes snRNA genes	Transcription	48	0.00103467	omd/CycK/TfIIFalpha/Paf-AHalpha/TfIIEalpha/Taf5/Cdk7/IntS2/Ars2/Cbp80/IntS1/RpII140/CycT/IntS11/CG15160/asun/RpII215/TfIIA-L/IntS4/Taf6/IntS9/defl/e(y)1/Phax/TfIIFbeta/IntS14/Pbp95/prg/IntS8/Tbp/RpII33/Cdk9/IntS3/RpII15/TfIIB/Rpb7/Rpb5/IntS10/Rpb11/CG9018/CG5181/Taf11/Taf8/spt4/Rpb8/TfIIA-S/Cbp20/CG34183	48	0.0010417	TfIIA-L/CycK/Paf-AHalpha/Rpb5/e(y)1/TfIIEalpha/omd/Taf6/TfIIFalpha/Taf5/RpII33/IntS2/Rpb11/IntS11/Cdk7/CycT/Phax/asun/defl/Cbp80/TfIIB/IntS9/CG15160/IntS3/CG5181/Spt5/Rpb8/CG9018/IntS4/Rpb7/TfIIFbeta/IntS1/Cdk9/RpII215/IntS14/IntS8/RpII15/prg/Tbp/spt4/Ars2/RpII140/Pbp95/Taf11/IntS10/Cbp20/Taf8/CG34183
R-DME-68867	Assembly of the pre-replicative complex	DNA Replication	44	0.0411526	Rpn2/Rpn1/REG/Rpn7/Rpn5/Rpt5/Rpn8/Rpt4/Rpn3/Rpt2/Rpt1/Rpn11/Rpt6/Prosalpha4/Rpn12/Prosalpha6/E2f1/Rpn9/Rpn10/Prosbeta4/geminin/Prosalpha3/Rpt3/Prosalpha5/Prosbeta6/Prosalpha2/Prosbeta2/Mcm6/Prosbeta3/Orc4/dpa/Orc5/Prosbeta1/Prosalpha7/Mcm2/Cdc6/CG12096/dup/Mcm3/Orc6/Mcm7/rec/Mcm5/Orc2	-	-	-
R-DME-68877	Mitotic Prometaphase	Cell cycle	12	0.0286991	wapl/pds5/Cap-G/SMC3/SMC1/barr/Cap-D2/glu/SMC2/vtd/Cdk1/polo	12	0.0282106	pds5/vtd/SMC3/wapl/Cap-G/SMC1/barr/Cap-D2/glu/SMC2/Cdk1/polo
R-DME-68884	Mitotic Telophase/Cytokinesis	Cell cycle	11	0.0457587	nudC/wapl/pds5/SMC3/SMC1/Mau2/vtd/Nipped-B/pav/polo/sub	11	0.0470955	nudC/pds5/vtd/SMC3/wapl/Mau2/SMC1/Nipped-B/polo/pav/sub
R-DME-68962	Activation of the pre-replicative complex	DNA replication	29	4.00358e-05	RpA-70/Cdc7/CDC45L/geminin/Mcm6/DNApol-epsilon255/DNApol-alpha180/Orc4/RPA2/DNApol-alpha50/Chrac-14/dpa/Orc5/Cdk2/Mcm2/Cdc6/dup/DNApol-epsilon58/RPA3/Mcm3/Orc6/DNApol-alpha60/Mcm7/DNApol-alpha73/rec/Mcm5/Orc2/Mcm10/Mes4	29	4.14685e-05	Cdc7/RpA-70/Mes4/DNApol-alpha50/RPA3/geminin/Orc4/CDC45L/Chrac-14/Orc5/RPA2/Mcm6/Cdk2/DNApol-epsilon255/dpa/DNApol-alpha180/rec/Cdc6/Mcm2/dup/DNApol-epsilon58/Orc6/Mcm3/DNApol-alpha60/Mcm7/DNApol-alpha73/Mcm5/Orc2/Mcm10
R-DME-69002	DNA Replication Pre-Initiation	DNA Replication	59	0.000579101	Rpn2/Rpn1/REG/Rpn7/Rpn5/Rpt5/Rpn8/Rpt4/Rpn3/Rpt2/Rpt1/Rpn11/RpA-70/Rpt6/Prosalpha4/Rpn12/Cdc7/Prosalpha6/E2f1/CDC45L/Rpn9/Rpn10/Prosbeta4/geminin/Prosalpha3/Rpt3/Prosalpha5/Prosbeta6/Prosalpha2/Prosbeta2/Mcm6/DNApol-epsilon255/DNApol-alpha180/Prosbeta3/Orc4/RPA2/DNApol-alpha50/Chrac-14/dpa/Orc5/Prosbeta1/Prosalpha7/Cdk2/Mcm2/Cdc6/CG12096/dup/DNApol-epsilon58/RPA3/Mcm3/Orc6/DNApol-alpha60/Mcm7/DNA…	57	0.00326667	REG/Rpn8/Rpn7/Rpt6/Rpt3/Rpn1/Rpn2/Rpn12/Rpt4/Cdc7/Rpt1/Rpn5/Prosalpha4/Rpn11/Rpn10/Rpt5/Rpt2/Rpn9/Prosbeta4/Prosalpha6/Rpn3/Prosalpha3/Prosalpha5/Prosbeta2/CG12096/RpA-70/Prosbeta6/Mes4/E2f1/DNApol-alpha50/RPA3/Prosalpha2/geminin/Orc4/CDC45L/Chrac-14/Prosalpha7/Orc5/RPA2/Mcm6/Cdk2/DNApol-epsilon255/dpa/DNApol-alpha180/rec/Cdc6/Mcm2/dup/DNApol-epsilon58/Orc6/Mcm3/DNApol-alpha60/Mcm7/DNApol-alpha73…
R-DME-69091	Polymerase switching	DNA Replication	10	0.0166171	Gnf1/RfC4/CG8142/DNApol-alpha180/RfC38/DNApol-alpha50/PCNA/RfC3/DNApol-alpha60/DNApol-alpha73	10	0.0171207	CG8142/DNApol-alpha50/Gnf1/RfC4/RfC38/RfC3/DNApol-alpha180/PCNA/DNApol-alpha60/DNApol-alpha73
R-DME-69109	Leading Strand Synthesis	DNA Replication	10	0.0166171	Gnf1/RfC4/CG8142/DNApol-alpha180/RfC38/DNApol-alpha50/PCNA/RfC3/DNApol-alpha60/DNApol-alpha73	10	0.0171207	CG8142/DNApol-alpha50/Gnf1/RfC4/RfC38/RfC3/DNApol-alpha180/PCNA/DNApol-alpha60/DNApol-alpha73
R-DME-69166	Removal of the Flap Intermediate	DNA Replication	12	0.00630899	RpA-70/DNApol-alpha180/Fen1/CG12018/DNApol-delta/RPA2/DNApol-alpha50/RPA3/PCNA/DNApol-alpha60/DNApol-alpha73/CG2990	12	0.00627346	Fen1/RpA-70/DNApol-alpha50/RPA3/RPA2/DNApol-delta/CG12018/DNApol-alpha180/PCNA/DNApol-alpha60/DNApol-alpha73/CG2990
R-DME-69183	Processive synthesis on the lagging strand	DNA Replication	13	0.00360524	RpA-70/DNApol-alpha180/Fen1/CG12018/DNApol-delta/RPA2/DNAlig1/DNApol-alpha50/RPA3/PCNA/DNApol-alpha60/DNApol-alpha73/CG2990	13	0.00365216	Fen1/RpA-70/DNApol-alpha50/RPA3/RPA2/DNApol-delta/CG12018/DNAlig1/DNApol-alpha180/PCNA/DNApol-alpha60/DNApol-alpha73/CG2990
R-DME-69186	Lagging Strand Synthesis	DNA Replication	18	0.000237229	RpA-70/Gnf1/RfC4/CG8142/DNApol-alpha180/RfC38/Fen1/CG12018/DNApol-delta/RPA2/DNAlig1/DNApol-alpha50/RPA3/PCNA/RfC3/DNApol-alpha60/DNApol-alpha73/CG2990	18	0.000222157	Fen1/RpA-70/CG8142/DNApol-alpha50/Gnf1/RPA3/RfC4/RfC38/RfC3/RPA2/DNApol-delta/CG12018/DNAlig1/DNApol-alpha180/PCNA/DNApol-alpha60/DNApol-alpha73/CG2990
R-DME-69190	DNA strand elongation	DNA Replication	20	0.0025239	RpA-70/Gnf1/RfC4/CG8142/DNApol-alpha180/Sld5/RfC38/Fen1/CG12018/DNApol-delta/RPA2/DNAlig1/DNApol-alpha50/RPA3/PCNA/RfC3/DNApol-alpha60/DNApol-alpha73/CG2990/Psf1	20	0.00260476	Fen1/Sld5/RpA-70/CG8142/DNApol-alpha50/Gnf1/RPA3/RfC4/RfC38/RfC3/RPA2/DNApol-delta/CG12018/DNAlig1/DNApol-alpha180/Psf1/PCNA/DNApol-alpha60/DNApol-alpha73/CG2990
R-DME-69206	G1/S Transition	Cell cycle	40	0.0023538	Cul1/RpA-70/Rbf/CG5003/Cdc7/CDC45L/Skp2/geminin/Wee1/Mcm6/DNApol-epsilon255/DNApol-alpha180/Orc4/RPA2/DNApol-alpha50/Chrac-14/dpa/Orc5/CG13088/Cdk2/Mcm2/Cdc6/dup/DNApol-epsilon58/RPA3/Mcm3/CG14102/Orc6/DNApol-alpha60/Mcm7/DNApol-alpha73/rec/Rbf2/Mcm5/CycE/Orc2/Mcm10/Cks30A/stg/Mes4	40	0.00237076	Cdc7/Cul1/Wee1/RpA-70/Mes4/CG5003/Rbf/DNApol-alpha50/CG13088/RPA3/Skp2/geminin/Orc4/CDC45L/Chrac-14/Orc5/RPA2/Mcm6/CG14102/Cdk2/DNApol-epsilon255/dpa/DNApol-alpha180/rec/Cdc6/Mcm2/dup/DNApol-epsilon58/Orc6/Mcm3/DNApol-alpha60/Mcm7/DNApol-alpha73/Mcm5/Rbf2/Orc2/CycE/Mcm10/Cks30A/stg
R-DME-69239	Synthesis of DNA	DNA Replication	50	0.00185269	Cul1/vih/Cdc27/ida/RpA-70/Gnf1/RfC4/CG5003/Cdc16/Skp2/Cdc23/CG8142/mr/APC4/Mcm6/DNApol-epsilon255/DNApol-alpha180/Sld5/RfC38/Fen1/CG12018/DNApol-delta/fzr/RPA2/DNAlig1/DNApol-alpha50/Chrac-14/dpa/CG13088/morgue/Cdk2/Mcm2/Cdc6/shtd/DNApol-epsilon58/RPA3/Mcm3/CG14102/PCNA/APC7/RfC3/DNApol-alpha60/Mcm7/DNApol-alpha73/Mcm5/CycE/APC10/CG2990/Psf1/Mes4	51	0.000722036	Fen1/Cul1/vih/Cdc23/mr/Sld5/eff/ida/fzr/Cdc27/RpA-70/Mes4/CG5003/morgue/APC4/CG8142/Cdc16/DNApol-alpha50/CG13088/Gnf1/RPA3/RfC4/Skp2/shtd/Chrac-14/RfC38/RfC3/RPA2/DNApol-delta/APC10/CG12018/DNAlig1/Mcm6/CG14102/Cdk2/DNApol-epsilon255/dpa/DNApol-alpha180/Cdc6/Mcm2/DNApol-epsilon58/Mcm3/Psf1/PCNA/APC7/DNApol-alpha60/Mcm7/DNApol-alpha73/Mcm5/CycE/CG2990
R-DME-69242	S Phase	Cell cycle	58	0.000243647	Cul1/wapl/eco/vih/Cdc27/pds5/ida/RpA-70/Gnf1/RfC4/CG5003/SMC3/Cdc16/Skp2/Cdc23/CycD/CG8142/mr/SMC1/APC4/Mcm6/DNApol-epsilon255/DNApol-alpha180/Sld5/RfC38/Fen1/CG12018/DNApol-delta/fzr/RPA2/DNAlig1/DNApol-alpha50/Chrac-14/dpa/CG13088/morgue/Cdk2/Mcm2/Cdc6/shtd/DNApol-epsilon58/RPA3/Mcm3/CG14102/PCNA/APC7/RfC3/DNApol-alpha60/vtd/Mcm7/DNApol-alpha73/Mcm5/CycE/APC10/Cks30A/CG2990/Psf1/Mes4	59	8.30022e-05	Fen1/Cul1/pds5/vih/Cdc23/mr/Sld5/eff/ida/fzr/Cdc27/RpA-70/eco/Mes4/CG5003/morgue/vtd/APC4/CG8142/Cdc16/SMC3/wapl/DNApol-alpha50/CG13088/Gnf1/RPA3/RfC4/Skp2/SMC1/CycD/shtd/Chrac-14/RfC38/RfC3/RPA2/DNApol-delta/APC10/CG12018/DNAlig1/Mcm6/CG14102/Cdk2/DNApol-epsilon255/dpa/DNApol-alpha180/Cdc6/Mcm2/DNApol-epsilon58/Mcm3/Psf1/PCNA/APC7/DNApol-alpha60/Mcm7/DNApol-alpha73/Mcm5/CycE/Cks30A/CG2990
R-DME-69278	Cell Cycle, Mitotic	Cell cycle	172	9.86245e-06	Rpn2/Rpn1/tws/nudC/REG/Nup107/Rpn7/Cul1/Rpn5/CG8878/Rpt5/Nup160/Nup98-96/Rpn8/Rae1/Rpt4/Nup154/Rpn3/wapl/eco/emb/Nup93-2/Nup50/Ankle2/Rpt2/Caf1-55/Mtor/His2Av/vih/Nup62/Cdc27/pds5/Rpt1/Rpn11/ida/Nup133/RpA-70/Ndc1/Bub1/Rbf/Gnf1/Nup54/Nup214/Cdk7/RfC4/Aladin/Rpt6/Nup75/Prosalpha4/Rpn12/Cap-G/CG5003/mbo/Cdc7/Nup58/Nup35/SMC3/Mat1/Prosalpha6/Cdc16/E2f1/MCPH1/CDC45L/Rpn9/Skp2/Rpn10/Bub3/Nup153/Cdc23/…	171	1.91705e-05	Rae1/REG/nudC/tws/Rpn8/Rpn7/Fen1/Rpt6/Rpt3/Rpn1/Rpn2/Rpn12/Rpt4/Cdc7/Rpt1/Rpn5/Prosalpha4/Rpn11/Rpn10/Rpt5/Rpt2/CG8878/Nup93-2/Cul1/pds5/Mat1/vih/Cdc23/mr/Nup62/Rpn9/Sld5/Prosbeta4/eff/Prosalpha6/Nup160/Rpn3/Ankle2/emb/Prosalpha3/ida/Prosalpha5/Cdk7/Nup75/Nup50/Bub1/Wee1/Nup107/Nup54/lin-52/Nup44A/Nup58/mbo/fzr/Cdc27/Prosbeta2/CG12096/CG5068/RpA-70/Prosbeta6/Nup98-96/eco/Mes4/Nup133/mip40/CG5003/…
R-DME-69306	DNA Replication	DNA Replication	90	1.44733e-05	Rpn2/Rpn1/REG/Rpn7/Cul1/Rpn5/Rpt5/Rpn8/Rpt4/Rpn3/Rpt2/vih/Cdc27/Rpt1/Rpn11/ida/RpA-70/Gnf1/RfC4/Rpt6/Prosalpha4/Rpn12/CG5003/Cdc7/Prosalpha6/Cdc16/E2f1/CDC45L/Rpn9/Skp2/Rpn10/Cdc23/Prosbeta4/geminin/CG8142/mr/Prosalpha3/Rpt3/APC4/Prosalpha5/Prosbeta6/Prosalpha2/Prosbeta2/Mcm6/DNApol-epsilon255/DNApol-alpha180/Prosbeta3/Sld5/RfC38/Fen1/CG12018/DNApol-delta/Orc4/fzr/RPA2/DNAlig1/DNApol-alpha50/Chra…	89	3.41473e-05	REG/Rpn8/Rpn7/Fen1/Rpt6/Rpt3/Rpn1/Rpn2/Rpn12/Rpt4/Cdc7/Rpt1/Rpn5/Prosalpha4/Rpn11/Rpn10/Rpt5/Rpt2/Cul1/vih/Cdc23/mr/Rpn9/Sld5/Prosbeta4/eff/Prosalpha6/Rpn3/Prosalpha3/ida/Prosalpha5/fzr/Cdc27/Prosbeta2/CG12096/RpA-70/Prosbeta6/Mes4/CG5003/morgue/APC4/CG8142/Cdc16/E2f1/DNApol-alpha50/CG13088/Gnf1/RPA3/RfC4/Skp2/Prosalpha2/geminin/Orc4/shtd/CDC45L/Chrac-14/Prosalpha7/Orc5/RfC38/RfC3/RPA2/DNApol-del…
R-DME-69481	G2/M Checkpoints	Cell cycle	35	0.000272991	grp/RpA-70/RfC4/Cdc7/lok/CDC45L/CG8142/mus304/Myt1/Rad17/Mcm6/RfC38/Orc4/Rad9/RPA2/dpa/Orc5/Cdk2/Mcm2/Cdc6/mei-41/RPA3/Mcm3/Claspin/Orc6/twe/RfC3/Mcm7/rec/Hus1-like/Mcm5/Orc2/Cdk1/Mcm10/stg	36	7.26485e-05	Cdc7/RpA-70/Rad17/CG8142/Myt1/Rad9/RPA3/grp/RfC4/Orc4/CDC45L/mus304/Hus1-like/Orc5/RfC38/RfC3/RPA2/mei-41/lok/Mcm6/Cdk2/dpa/rec/Cdc6/p53/Mcm2/Orc6/Mcm3/twe/Claspin/Mcm7/Mcm5/Orc2/Cdk1/Mcm10/stg
R-DME-69620	Cell Cycle Checkpoints	Cell cycle	53	0.000665884	Bap60/vih/Cdc27/grp/ida/RpA-70/Bub1/RfC4/Cdc7/lok/Cdc16/CDC45L/Bub3/Cdc23/CG8142/mus304/mr/APC4/Myt1/Rad17/Mcm6/RfC38/Orc4/Rad9/RPA2/dpa/Orc5/morgue/Cdk2/Mcm2/Cdc6/mei-41/shtd/BubR1/RPA3/Mcm3/Claspin/Orc6/twe/APC7/RfC3/Mcm7/rec/Hus1-like/tefu/Mcm5/APC10/fzy/Orc2/Cdk1/Mcm10/mad2/stg	55	8.30022e-05	Cdc7/vih/Cdc23/mr/eff/ida/Bub1/Bap60/Cdc27/RpA-70/Rad17/morgue/APC4/CG8142/Cdc16/Myt1/Bub3/Rad9/RPA3/grp/RfC4/Orc4/shtd/CDC45L/mus304/Hus1-like/tefu/Orc5/RfC38/RfC3/RPA2/mei-41/APC10/lok/Mcm6/Cdk2/dpa/rec/Cdc6/p53/BubR1/Mcm2/Orc6/Mcm3/APC7/twe/Claspin/mad2/Mcm7/fzy/Mcm5/Orc2/Cdk1/Mcm10/stg
R-DME-72163	mRNA Splicing - Major Pathway	Metabolism of RNA	123	9.25767e-11	CG4849/Cpsf6/SRm160/Sf3b2/Sf3a1/Dhx15/CG11964/SF2/TfIIFalpha/Fip1/x16/rump/CG3511/Prp19/Ref1/Wdr33/yps/CG30122/Cpsf73/Upf3/Prp8/CG6227/Usp39/Prp3/noi/U2A/SmB/CG2685/U2af50/Ars2/U2af38/ncm/CG31368/Cbp80/Cpsf160/CstF64/Sym/RpII140/Srp54/U4-U6-60K/Prp31/RpII215/SmD3/CG10333/CG6841/Cdc5/Tango4/RnpS1/Cwc25/Bx42/CG6418/c12.1/CG17266/l(3)72Ab/Clp/SmE/B52/Cpsf5/Sf3b1/CG14641/l(2)37Cb/Rbp1/l(1)G0007/Sf3b3…	122	3.37894e-10	yps/Dhx15/B52/Upf3/Cpsf5/Rpb5/SF2/Prp31/CG4849/SmD3/CstF64/l(1)G0007/Bx42/Sf3b2/Rbp1/TfIIFalpha/CG7483/rump/Sf3a1/SC35/CG3511/U2A/Prp19/RpII33/Srp54/CG11964/U2af50/ytr/CstF50/Sf3b3/Rpb11/SmD2/c12.1/ncm/SmB/x16/CG30122/Fip1/Ref1/snf/Wdr33/snRNP-U1-70K/RnpS1/holn1/Prp3/noi/Cpsf100/CG31368/Cpsf6/CG10333/Sf3b1/Usp39/SmE/CG10907/CG6418/Cbp80/Cpsf73/sqd/U2af38/CG2685/SRm160/CG6841/CG9344/Cdc5/Prp8/U4-U…
R-DME-72165	mRNA Splicing - Minor Pathway	Metabolism of RNA	38	0.000220231	CG4849/Sf3b2/SF2/TfIIFalpha/yps/Prp8/SmB/Cbp80/RpII140/RpII215/SmD3/CG10333/CG6841/CG6418/l(3)72Ab/SmE/B52/Sf3b1/Rbp1/Sf3b3/SmF/SC35/SmD2/TfIIFbeta/CG3436/SmD1/RpII33/RpII15/Rpb7/Rpb5/SNRPG/CG10418/Rpb11/Rpb8/Cbp20/Sf3b5/Dim1/Rbp1-like	38	0.000204298	yps/B52/Rpb5/SF2/CG4849/SmD3/Sf3b2/Rbp1/TfIIFalpha/SC35/RpII33/Sf3b3/Rpb11/SmD2/SmB/CG10333/Sf3b1/SmE/CG6418/Cbp80/CG6841/Prp8/CG3436/Rpb8/SmD1/Rpb7/l(3)72Ab/SmF/TfIIFbeta/RpII215/SNRPG/RpII15/Dim1/RpII140/CG10418/Cbp20/Sf3b5/Rbp1-like
R-DME-72172	mRNA Splicing	Metabolism of RNA	123	4.1172e-10	CG4849/Cpsf6/SRm160/Sf3b2/Sf3a1/Dhx15/CG11964/SF2/TfIIFalpha/Fip1/x16/rump/CG3511/Prp19/Ref1/Wdr33/yps/CG30122/Cpsf73/Upf3/Prp8/CG6227/Usp39/Prp3/noi/U2A/SmB/CG2685/U2af50/Ars2/U2af38/ncm/CG31368/Cbp80/Cpsf160/CstF64/Sym/RpII140/Srp54/U4-U6-60K/Prp31/RpII215/SmD3/CG10333/CG6841/Cdc5/Tango4/RnpS1/Cwc25/Bx42/CG6418/c12.1/CG17266/l(3)72Ab/Clp/SmE/B52/Cpsf5/Sf3b1/CG14641/l(2)37Cb/Rbp1/l(1)G0007/Sf3b3…	122	1.12765e-09	yps/Dhx15/B52/Upf3/Cpsf5/Rpb5/SF2/Prp31/CG4849/SmD3/CstF64/l(1)G0007/Bx42/Sf3b2/Rbp1/TfIIFalpha/CG7483/rump/Sf3a1/SC35/CG3511/U2A/Prp19/RpII33/Srp54/CG11964/U2af50/ytr/CstF50/Sf3b3/Rpb11/SmD2/c12.1/ncm/SmB/x16/CG30122/Fip1/Ref1/snf/Wdr33/snRNP-U1-70K/RnpS1/holn1/Prp3/noi/Cpsf100/CG31368/Cpsf6/CG10333/Sf3b1/Usp39/SmE/CG10907/CG6418/Cbp80/Cpsf73/sqd/U2af38/CG2685/SRm160/CG6841/CG9344/Cdc5/Prp8/U4-U…
R-DME-72187	mRNA 3'-end processing	Metabolism of RNA	42	2.12182e-06	Cpsf6/SRm160/SF2/Fip1/Hel25E/x16/Ref1/Wdr33/Cpsf73/thoc6/Upf3/CG6961/thoc5/CG8149/U2af50/U2af38/Cbp80/Cpsf160/CstF64/Sym/Srp54/Hpr1/tho2/RnpS1/Clp/B52/Cpsf5/Rbp1/l(1)G0007/CG7483/SC35/CG18259/Gem3/Cpsf100/CstF50/Slu7/tex/tsu/thoc7/cbc/Cbp20/Rbp1-like	42	2.08423e-06	B52/Upf3/Cpsf5/SF2/CG8149/CstF64/l(1)G0007/Rbp1/CG7483/SC35/Srp54/U2af50/CstF50/thoc5/Hel25E/Hpr1/x16/Fip1/Ref1/thoc6/Wdr33/RnpS1/Cpsf100/Cpsf6/Cbp80/Cpsf73/U2af38/SRm160/tho2/Clp/CG6961/thoc7/tex/tsu/Sym/Slu7/CG18259/Cpsf160/Gem3/Cbp20/cbc/Rbp1-like
R-DME-72202	Transport of Mature Transcript to Cytoplasm	Metabolism of RNA	66	9.63107e-12	eIF4E1/Nup107/SRm160/Nup160/Nup98-96/Rae1/Nup154/SF2/Fip1/Hel25E/Nup93-2/Nup50/Mtor/Nup62/x16/Nup133/Ref1/Wdr33/Ndc1/Cpsf73/thoc6/Upf3/Nup54/Nup214/Aladin/CG6961/nxf2/thoc5/CG8149/U2af50/Nup75/U2af38/mbo/Nup58/Nup35/Cbp80/Cpsf160/Sym/Gle1/Srp54/Hpr1/Nup153/Nup37/tho2/Nup43/RnpS1/Clp/B52/Slbp/Rbp1/Nup44A/l(1)G0007/CG7483/SC35/CG18259/Gem3/Cpsf100/Slu7/tex/Nxt1/tsu/Nxf3/thoc7/Cbp20/CG42390/Rbp1-like	66	9.35214e-12	Rae1/B52/eIF4E1/Upf3/SF2/CG8149/l(1)G0007/Rbp1/CG7483/Nup93-2/SC35/Srp54/U2af50/Nup62/thoc5/Nup160/Hel25E/Hpr1/x16/Fip1/Ref1/Nup75/thoc6/Nup50/Wdr33/Nup107/RnpS1/Cpsf100/Nup54/Nup44A/Nup58/mbo/Cbp80/Cpsf73/U2af38/SRm160/Nup98-96/Nup133/Slbp/tho2/Clp/Ndc1/CG6961/thoc7/Aladin/Nup153/tex/Nup43/Nup154/tsu/Gle1/nxf2/Nxt1/Nup37/Sym/Slu7/Mtor/CG18259/Nup214/Cpsf160/Gem3/Nup35/Nxf3/Cbp20/CG42390/Rbp1-like
R-DME-72203	Processing of Capped Intron-Containing Pre-mRNA	Metabolism of RNA	167	6.06286e-17	CG4849/eIF4E1/Cpsf6/Nup107/SRm160/Sf3b2/Sf3a1/Nup160/Nup98-96/Rae1/Dhx15/CG11964/Nup154/SF2/TfIIFalpha/Fip1/Hel25E/Nup93-2/Nup50/Mtor/Nup62/x16/rump/CG3511/Prp19/Nup133/Ref1/Wdr33/yps/Ndc1/CG30122/Cpsf73/thoc6/Upf3/Prp8/Nup54/Nup214/CG6227/Usp39/Prp3/Aladin/noi/CG6961/nxf2/U2A/SmB/thoc5/CG8149/CG2685/U2af50/Nup75/Ars2/U2af38/mbo/ncm/CG31368/Nup58/Nup35/Cbp80/Cpsf160/CstF64/Sym/RpII140/Gle1/Srp54/…	166	2.56327e-16	Rae1/yps/Dhx15/B52/eIF4E1/Upf3/Cpsf5/Rpb5/SF2/Prp31/CG4849/CG8149/SmD3/CstF64/l(1)G0007/Bx42/Sf3b2/Rbp1/TfIIFalpha/CG7483/rump/Sf3a1/Nup93-2/SC35/CG3511/U2A/Prp19/RpII33/Srp54/CG11964/U2af50/ytr/CstF50/Sf3b3/fl(2)d/Nup62/Rpb11/SmD2/c12.1/thoc5/ncm/Nup160/SmB/Hel25E/Hpr1/x16/CG30122/Fip1/Ref1/Nup75/thoc6/snf/Nup50/Wdr33/snRNP-U1-70K/Nup107/RnpS1/holn1/Prp3/noi/Cpsf100/CG31368/Nup54/Cpsf6/Nup44A/Nu…
R-DME-73776	RNA Polymerase II Promoter Escape	Transcription	33	0.0066726	Tfb1/TfIIFalpha/Xpd/TfIIEalpha/Taf5/mrn/Cdk7/Tfb4/Mat1/RpII140/Ssl1/RpII215/CycH/TfIIA-L/hay/Taf2/Taf6/e(y)1/Taf7/Taf1/Taf12/TfIIFbeta/Tbp/RpII33/RpII15/TfIIB/Rpb7/Rpb5/Rpb11/Taf11/bip2/Rpb8/TfIIA-S	32	0.0171207	TfIIA-L/Tfb1/Rpb5/e(y)1/TfIIEalpha/Taf6/mrn/TfIIFalpha/Taf5/Mat1/RpII33/Taf12/Rpb11/hay/Cdk7/Xpd/TfIIB/Tfb4/CycH/bip2/Taf7/Rpb8/Rpb7/TfIIFbeta/RpII215/Taf1/Taf2/Ssl1/RpII15/Tbp/RpII140/Taf11
R-DME-73779	RNA Polymerase II Transcription Pre-Initiation And Promoter Opening	Transcription	33	0.0066726	Tfb1/TfIIFalpha/Xpd/TfIIEalpha/Taf5/mrn/Cdk7/Tfb4/Mat1/RpII140/Ssl1/RpII215/CycH/TfIIA-L/hay/Taf2/Taf6/e(y)1/Taf7/Taf1/Taf12/TfIIFbeta/Tbp/RpII33/RpII15/TfIIB/Rpb7/Rpb5/Rpb11/Taf11/bip2/Rpb8/TfIIA-S	32	0.0171207	TfIIA-L/Tfb1/Rpb5/e(y)1/TfIIEalpha/Taf6/mrn/TfIIFalpha/Taf5/Mat1/RpII33/Taf12/Rpb11/hay/Cdk7/Xpd/TfIIB/Tfb4/CycH/bip2/Taf7/Rpb8/Rpb7/TfIIFbeta/RpII215/Taf1/Taf2/Ssl1/RpII15/Tbp/RpII140/Taf11
R-DME-73856	RNA Polymerase II Transcription Termination	Transcription	50	1.73007e-07	Cpsf6/SRm160/SF2/Fip1/Hel25E/x16/Ref1/Wdr33/Cpsf73/thoc6/Upf3/CG6961/SmB/thoc5/CG8149/U2af50/U2af38/Cbp80/Cpsf160/CstF64/Sym/Srp54/Hpr1/SmD3/tho2/RnpS1/Clp/SmE/B52/Slbp/Cpsf5/Rbp1/l(1)G0007/SmF/CG7483/SC35/CG18259/Gem3/Cpsf100/CstF50/Slu7/tex/tsu/SNRPG/thoc7/CG18011/Lsm11/cbc/Cbp20/Rbp1-like	50	1.69381e-07	B52/Upf3/Cpsf5/SF2/CG8149/SmD3/CstF64/l(1)G0007/Rbp1/CG7483/SC35/Srp54/U2af50/CstF50/thoc5/SmB/Hel25E/Hpr1/x16/Fip1/Ref1/thoc6/Wdr33/RnpS1/Cpsf100/Cpsf6/SmE/Cbp80/Cpsf73/U2af38/SRm160/Slbp/tho2/Clp/CG6961/thoc7/SmF/tex/tsu/Sym/SNRPG/Slu7/CG18259/Cpsf160/Gem3/CG18011/Lsm11/Cbp20/cbc/Rbp1-like
R-DME-73857	RNA Polymerase II Transcription	Transcription	238	0.0339408	Nph/omd/Cpsf6/dre4/arm/CycK/ftz-f1/Art1/SRm160/Cul1/Ssrp/Tsc1/Ctr9/MED1/Tfb1/CG9246/Br140/mor/SF2/TfIIFalpha/Fip1/Hel25E/Lst8/ebi/e(y)3/Su(var)205/Bap60/da/His2Av/lic/hyx/x16/Dek/Xpd/atms/Bap170/Cdk12/Paf-AHalpha/CG9915/Ref1/Wdr33/Bap111/polybromo/TfIIEalpha/Cpsf73/Pp2C1/Rbf/thoc6/PR-Set7/Taf5/EloA/Upf3/CkIIalpha/lark/mrn/Cdk7/Fcp1/Daxx/CG6961/CG7379/SmB/Snr1/Lpt/thoc5/IntS2/CG8149/U2af50/Tfb4/Ar…	239	0.0244378	Lst8/Nph/TfIIA-L/Tsc1/B52/CycK/lark/Ctr9/arm/ftz-f1/Tfb1/CkIIbeta/Upf3/Paf-AHalpha/Cpsf5/hyx/Rpb5/e(y)1/SF2/TfIIEalpha/CG7379/yki/CG9246/atms/omd/Taf6/Su(var)205/CkIIalpha/mrn/ush/CG8149/SmD3/CstF64/l(1)G0007/Bx42/ash2/Rbp1/TfIIFalpha/CG7483/Taf5/Ras85D/SC35/Cul1/Mat1/RpII33/Taf12/Srp54/U2af50/IntS2/CstF50/EloA/ebi/Rpb11/thoc5/eff/hay/Snr1/IntS11/Art1/da/SmB/Hel25E/Hpr1/dod/raptor/Dek/x16/lic/Cdk…
R-DME-73884	Base Excision Repair	DNA repair	24	0.00036148	RpA-70/Rrp1/Gnf1/RfC4/CG8142/Parg/XRCC1/DNApol-epsilon255/RfC38/Fen1/CG9272/RPA2/DNAlig1/Chrac-14/Parp/DNApol-epsilon58/RPA3/PCNA/RfC3/Ogg1/CG5285/Mes4/CG9601/rgn	24	0.000367174	Fen1/RpA-70/Mes4/CG8142/CG9272/Parp/Gnf1/RPA3/Rrp1/RfC4/Ogg1/XRCC1/CG5285/Chrac-14/Parg/RfC38/RfC3/RPA2/CG9601/DNAlig1/DNApol-epsilon255/DNApol-epsilon58/PCNA/rgn
R-DME-73886	Chromosome Maintenance	Cell cycle	20	8.40975e-05	RpA-70/Gnf1/RfC4/CG8142/DNApol-epsilon255/DNApol-alpha180/RfC38/CG12018/DNApol-delta/RPA2/DNApol-alpha50/Chrac-14/DNApol-epsilon58/RPA3/PCNA/RfC3/DNApol-alpha60/DNApol-alpha73/CG2990/Mes4	20	8.03329e-05	RpA-70/Mes4/CG8142/DNApol-alpha50/Gnf1/RPA3/RfC4/Chrac-14/RfC38/RfC3/RPA2/DNApol-delta/CG12018/DNApol-epsilon255/DNApol-alpha180/DNApol-epsilon58/PCNA/DNApol-alpha60/DNApol-alpha73/CG2990
R-DME-73894	DNA Repair	DNA repair	122	5.38124e-05	Xpc/pic/nbs/pont/PPP4R2r/Tfb1/Rcd5/CSN5/Prp19/Xpd/grp/Usp1/RpA-70/Ino80/Rrp1/Gnf1/spel1/mrn/Cdk7/RfC4/mei-9/Arp8/lwr/CG11970/Tfb4/alien/CG31368/Mat1/CSN3/Usp7/mus308/lok/RpII140/mre11/Abl/Ssl1/Arp5/CSN6/Pp4-19C/CG9062/CG8142/RpII215/CycH/hay/mus304/CSN1b/Rev1/mu2/CSN4/Xpac/Parg/Rad17/mus205/Mlh1/FANCI/NSD/XRCC1/DNApol-epsilon255/DNApol-iota/fand/CSN7/tos/RfC38/Fen1/Brca2/CG9272/Ptip/Uev1A/RpII33/…	122	5.45929e-05	nbs/Tfb1/Fen1/Arp5/Rcd5/alien/CSN5/Rpb5/mrn/Xpc/CSN3/PPP4R2r/mre11/lwr/Mat1/Prp19/pont/RpII33/Rpb11/pic/mus308/hay/CG9062/Cdk7/CSN6/Uev1A/spel1/Usp7/FANCI/CG31368/CG11970/Xpd/RpA-70/Pp4-19C/Xpac/CSN4/Tfb4/Rad17/Mes4/mei-9/CSN1b/mus205/Arp8/Rad23/CycH/Abl/Rev1/CG8142/Rpb8/Ino80/fand/Rpb7/Usp1/rad50/RpII215/CG9272/CG10395/Parp/Rad9/Gnf1/Ssl1/CSN8/CG11839/slx1/RPA3/Rrp1/RpII15/grp/RfC4/CG18004/Ogg1/…
R-DME-73933	Resolution of Abasic Sites (AP sites)	DNA repair	24	0.00036148	RpA-70/Rrp1/Gnf1/RfC4/CG8142/Parg/XRCC1/DNApol-epsilon255/RfC38/Fen1/CG9272/RPA2/DNAlig1/Chrac-14/Parp/DNApol-epsilon58/RPA3/PCNA/RfC3/Ogg1/CG5285/Mes4/CG9601/rgn	24	0.000367174	Fen1/RpA-70/Mes4/CG8142/CG9272/Parp/Gnf1/RPA3/Rrp1/RfC4/Ogg1/XRCC1/CG5285/Chrac-14/Parg/RfC38/RfC3/RPA2/CG9601/DNAlig1/DNApol-epsilon255/DNApol-epsilon58/PCNA/rgn
R-DME-74160	Gene expression (Transcription)	Transcription	272	0.00477468	msk/Nph/omd/Ran/Cpsf6/dre4/arm/CycK/ftz-f1/Art1/SRm160/Cul1/Ssrp/Tsc1/Ctr9/MED1/Tfb1/CG9246/Br140/mor/Su(z)12/SF2/TfIIFalpha/Fip1/Hel25E/Lst8/Jarid2/ebi/e(y)3/Su(var)205/Caf1-55/Bap60/da/His2Av/lic/hyx/CG18600/x16/Dek/Xpd/atms/Bap170/Cdk12/Paf-AHalpha/CG9915/Ref1/Wdr33/RpI135/Bap111/polybromo/CG13773/TfIIEalpha/Cpsf73/Pp2C1/Rbf/thoc6/PR-Set7/Taf5/EloA/Upf3/CkIIalpha/lark/mrn/TFAM/Cdk7/Fcp1/Daxx/C…	273	0.00339813	RpI135/Lst8/TFAM/CG3756/Nph/TfIIA-L/Tsc1/B52/CycK/lark/Ctr9/arm/ftz-f1/Tif-IA/Tfb1/msk/CkIIbeta/RpI1/Upf3/Paf-AHalpha/Cpsf5/hyx/Rpb5/e(y)1/SF2/TfIIEalpha/CG7379/yki/CG18600/CG9246/atms/omd/Taf6/Su(var)205/CkIIalpha/mrn/ush/Ran/CG12267/CG8149/SmD3/CstF64/l(1)G0007/Bx42/ash2/Rbp1/TfIIFalpha/CG7483/Taf5/Ras85D/SC35/Cul1/Mat1/RpIIIC53/jing/RpII33/Bdp1/Taf12/Srp54/U2af50/IntS2/CstF50/EloA/CG5380/ebi/R…
R-DME-75067	Processing of Capped Intronless Pre-mRNA	Metabolism of RNA	22	0.00890378	Cpsf6/Fip1/Wdr33/Cpsf73/SmB/Cbp80/Cpsf160/CstF64/Sym/SmD3/Clp/SmE/Slbp/Cpsf5/SmF/Cpsf100/CstF50/SNRPG/CG18011/Lsm11/cbc/Cbp20	22	0.00926306	Cpsf5/SmD3/CstF64/CstF50/SmB/Fip1/Wdr33/Cpsf100/Cpsf6/SmE/Cbp80/Cpsf73/Slbp/Clp/SmF/Sym/SNRPG/Cpsf160/CG18011/Lsm11/Cbp20/cbc
R-DME-75953	RNA Polymerase II Transcription Initiation	Transcription	33	0.0066726	Tfb1/TfIIFalpha/Xpd/TfIIEalpha/Taf5/mrn/Cdk7/Tfb4/Mat1/RpII140/Ssl1/RpII215/CycH/TfIIA-L/hay/Taf2/Taf6/e(y)1/Taf7/Taf1/Taf12/TfIIFbeta/Tbp/RpII33/RpII15/TfIIB/Rpb7/Rpb5/Rpb11/Taf11/bip2/Rpb8/TfIIA-S	32	0.0171207	TfIIA-L/Tfb1/Rpb5/e(y)1/TfIIEalpha/Taf6/mrn/TfIIFalpha/Taf5/Mat1/RpII33/Taf12/Rpb11/hay/Cdk7/Xpd/TfIIB/Tfb4/CycH/bip2/Taf7/Rpb8/Rpb7/TfIIFbeta/RpII215/Taf1/Taf2/Ssl1/RpII15/Tbp/RpII140/Taf11
R-DME-75955	RNA Polymerase II Transcription Elongation	Transcription	39	0.0104587	dre4/CycK/Ssrp/Ctr9/Tfb1/TfIIFalpha/hyx/Xpd/atms/CG9915/EloA/mrn/Cdk7/Fcp1/Tfb4/Mat1/Nelf-A/Cbp80/RpII140/Rtf1/CycT/Ssl1/RpII215/CycH/hay/TH1/TfIIFbeta/RpII33/Cdk9/NELF-B/Nelf-E/RpII15/Rpb7/Rpb5/CG3909/Rpb11/spt4/Rpb8/Cbp20	40	0.00445995	CycK/Ctr9/Tfb1/hyx/Rpb5/atms/mrn/TfIIFalpha/Mat1/RpII33/EloA/Rpb11/hay/Cdk7/TH1/CG9915/CG3909/CycT/Nelf-E/Rtf1/Xpd/Cbp80/Ssrp/dre4/Tfb4/CycH/Spt5/Rpb8/Nelf-A/Rpb7/TfIIFbeta/Cdk9/Fcp1/RpII215/NELF-B/Ssl1/RpII15/spt4/RpII140/Cbp20
R-DME-76042	RNA Polymerase II Transcription Initiation And Promoter Clearance	Transcription	33	0.0066726	Tfb1/TfIIFalpha/Xpd/TfIIEalpha/Taf5/mrn/Cdk7/Tfb4/Mat1/RpII140/Ssl1/RpII215/CycH/TfIIA-L/hay/Taf2/Taf6/e(y)1/Taf7/Taf1/Taf12/TfIIFbeta/Tbp/RpII33/RpII15/TfIIB/Rpb7/Rpb5/Rpb11/Taf11/bip2/Rpb8/TfIIA-S	32	0.0171207	TfIIA-L/Tfb1/Rpb5/e(y)1/TfIIEalpha/Taf6/mrn/TfIIFalpha/Taf5/Mat1/RpII33/Taf12/Rpb11/hay/Cdk7/Xpd/TfIIB/Tfb4/CycH/bip2/Taf7/Rpb8/Rpb7/TfIIFbeta/RpII215/Taf1/Taf2/Ssl1/RpII15/Tbp/RpII140/Taf11
R-DME-8951664	Neddylation	Metabolism of proteins	95	0.00236771	pic/Rpn2/Tango10/Rpn1/REG/Rpn7/Cul5/Cul1/Rpn5/Rpt5/Rpn8/Rpt4/Cand1/FBXO11/Rpn3/Rpt2/Caf1-55/CG9951/Uch/CSN5/Rpt1/CG8892/Rpn11/hb/dbo/Kdm2/APP-BP1/wap/Rpt6/Prosalpha4/Rpn12/CG5003/alien/Prosalpha6/CSN3/Uba3/Rpn9/Skp2/Rpn10/CSN6/gus/Prosbeta4/CSN1b/CG17068/Prosalpha3/Rpt3/Prosalpha5/CSN4/CG9945/Prosbeta6/Prosalpha2/Prosbeta2/CG14722/Prosbeta3/CSN7/SCCRO3/CG1812/kel/UbcE2M/CG31855/CG17328/CG13088/mo…	93	0.00727222	REG/Rpn8/Rpn7/Rpt6/alien/Rpt3/CSN5/Rpn1/Tango10/Rpn2/Cul5/Rpn12/APP-BP1/Rpt4/Rpt1/Cand1/Rpn5/Prosalpha4/Rpn11/Rpn10/CG9951/Rpt5/Rpt2/CSN3/Uba3/Cul1/CG8892/Uch/CG17068/Rpn9/pic/wap/Prosbeta4/eff/Prosalpha6/Rpn3/Prosalpha3/Prosalpha5/dbo/CSN6/CG9945/FBXO11/Kdm2/CG33969/SCCRO3/gus/Prosbeta2/kel/CG3894/CG12096/UbcE2M/Prosbeta6/CG31855/CSN4/CG14722/SCCRO4/CG5003/CG1812/CSN1b/morgue/Caf1-55/CG6724/Vlet…
R-DME-8953854	Metabolism of RNA	Metabolism of RNA	280	5.71439e-06	CG4849/Nop56/CG13097/eIF4E1/l(3)07882/CG30349/Cpsf6/Tsr1/dco/tws/CG9253/nop5/CG7728/Nup107/CG5728/SRm160/CG2972/Sf3b2/Sas10/Sf3a1/CG9300/CG5033/Tfb1/Nup160/Ns1/Nup98-96/CG12301/CG5589/l(2)05287/Rae1/Dhx15/CG2260/CG11964/Nup154/Ge-1/CG1671/SF2/CG8414/CG4612/TfIIFalpha/CG1542/Fip1/CG2875/Hel25E/l(3)72Dn/emb/Ulp1/Nup93-2/Nup50/bys/Ski6/Patr-1/Mtor/CG12325/Mtr4/eRF3/Nup62/CG3071/wcd/U3-55K/x16/rump/C…	280	5.38877e-06	CG9253/CG8064/Rae1/Nop56/Ns1/Tsr1/yps/CG30349/Dhx15/CG1542/wcd/Sas10/Ski6/CG2972/Rrp4/B52/tws/CG13097/CG12325/eIF4E1/CG1671/l(3)07882/CG11920/CG9300/Tfb1/nop5/Mtr3/Upf3/bys/Cpsf5/CG2260/CG9107/Rpb5/dbe/SF2/Prp31/eRF3/CG4849/CG4612/CG14881/CG5589/CG5033/CG32075/mrn/CG3735/CG2875/RIOK2/CG3071/dco/CG8149/SmD3/CG5728/CstF64/l(1)G0007/Bx42/Fib/Sf3b2/Rbp1/Edc3/CG12301/TfIIFalpha/CG7483/rump/Sf3a1/Nup93…
R-DME-8963743	Digestion and absorption	Digestion and absorption	-	-	-	29	0.0441141	sut1/CG7882/Idgf4/Alp12/Idgf6/Npc1b/CG9701/Alp4/Gli/Amyrel/Alp5/Idgf5/CG6847/sut2/Amy-p/Nlg2/Idgf1/Alp2/Nlg4/Idgf3/Alp10/Amy-d/Nlg1/Alp13/CG10339/Idgf2/Cht4/Alp9/Cht6

## Sheet: Table S6
Table S6. GO terms enriched for DEG affected by reproduction. The table shows significantly enriched GO (gene ontology) terms (p-values < 0.005) for DEG affected by reproduction, separately for the two infection sub-datasets (Ecc15 and Ef, relative to their controls).
GO ID	GO Term	GO Term Category	Ecc15 (# significant genes)	Ecc15 (Fisher's exact test p-value)	E. faecalis (# significant genes)	E. faecalis (Fisher's exact test p-value)
GO:0000077	DNA damage checkpoint	Cell cycle	26	0.00089	26	0.00087
GO:0000079	Regulation of cyclin-dependent protein serine/threonine kinase activity	Metabolism of RNA	14	0.00194	14	0.0019
GO:0000184	Nuclear-transcribed mRNA catabolic process, nonsense-mediated decay	Metabolism of RNA	-	-	16	0.0013
GO:0000338	Protein deneddylation	Metabolism of proteins	9	0.00228	-	-
GO:0000462	Maturation of SSU-rRNA from tricistronic rRNA transcript (SSU-rRNA, 5.8S rRNA, LSU-rRNA)	Metabolism of RNA	21	0.0009	21	0.00088
GO:0000723	Telomere maintenance	Cell cycle	25	0.00453	28	0.00097
GO:0000727	Double-strand break repair via break-induced replication	DNA repair	10	0.00387	10	0.00381
GO:0001578	Microtubule bundle formation	Cellular processes	22	0.00191	21	0.00188
GO:0001709	Cell fate determination	Cellular processes	80	0.00246	79	0.00241
GO:0002168	Instar larval development	Developmental processes	43	0.0009	45	0.00087
GO:0005975	Carbohydrate metabolic process	Metabolism of carbohydrates	129	0.00028	-	-
GO:0006260	DNA replication	DNA Replication	92	0.00213	92	0.0021
GO:0006268	DNA unwinding involved in DNA replication	DNA Replication	9	0.00036	9	0.00036
GO:0006284	Base-excision repair	DNA repair	11	0.00187	11	0.00184
GO:0006298	Mismatch repair	DNA repair	11	0.00187	11	0.00184
GO:0006312	Mitotic recombination	DNA recombination	9	0.00036	9	0.00036
GO:0006342	Chromatin silencing	Transcription	85	0.00011	84	0.00011
GO:0006351	Transcription, DNA-templated	Transcription	755	0.00052	753	0.00335
GO:0006378	mRNA polyadenylation	Metabolism of RNA	20	0.00026	20	0.00025
GO:0006406	mRNA export from nucleus	Metabolism of RNA	24	0.00186	24	0.00183
GO:0006418	tRNA aminoacylation for protein translation	Transcription	27	0.00079	-	-
GO:0006468	Protein phosphorylation	Metabolism of proteins	236	0.00137	235	0.00232
GO:0006525	Arginine metabolic process	Metabolism of amino acids	-	-	7	0.00209
GO:0006915	Apoptotic process	Programmed cell death	144	0.00409	150	0.00117
GO:0006998	Nuclear envelope organization	Cellular processes	12	0.00496	12	0.0049
GO:0006999	Nuclear pore organization	Cellular processes	9	0.00036	9	0.00036
GO:0007056	Spindle assembly involved in female meiosis	Cellular processes	13	0.00496	13	0.00489
GO:0007099	Centriole replication	Cell cycle	25	0.00013	25	0.00013
GO:0007113	Endomitotic cell cycle	Cell cycle	10	0.00103	10	0.00101
GO:0007131	Reciprocal meiotic recombination	Cell cycle	-	-	25	0.00381
GO:0007158	Neuron cell-cell adhesion	Neuronal physiology	8	0.00088	-	-
GO:0007189	Adenylate cyclase-activating G protein-coupled receptor signaling pathway	Signal transduction	29	0.00463	29	0.00452
GO:0007200	Phospholipase C-activating G protein-coupled receptor signaling pathway	Signal transduction	12	0.00387	12	0.00381
GO:0007218	Neuropeptide signaling pathway	Signal transduction	34	0.00424	34	0.00411
GO:0007219	Notch signaling pathway	Signal transduction	39	0.00388	39	0.00382
GO:0007224	Smoothened signaling pathway	Signal transduction	44	0.00209	43	0.00206
GO:0007271	Synaptic transmission, cholinergic	Neuronal physiology	16	0.00103	16	0.00101
GO:0007275	Multicellular organism development	Developmental processes	1333	0.00367	-	-
GO:0007281	Germ cell development	Reproductive process	447	0.00133	439	0.00133
GO:0007367	Segment polarity determination	Developmental processes	27	0.00079	-	-
GO:0007444	Imaginal disc development	Developmental processes	-	-	344	0.00086
GO:0007474	Imaginal disc-derived wing vein specification	Developmental processes	39	0.00011	39	0.00011
GO:0007480	Imaginal disc-derived leg morphogenesis	Developmental processes	49	0.00176	49	0.0017
GO:0007482	Haltere development	Developmental processes	11	0.00187	11	0.00184
GO:0007528	Neuromuscular junction development	Developmental processes	106	0.0003	106	0.00029
GO:0007601	Visual perception	Sensory perception	17	0.00186	17	0.00183
GO:0007608	Sensory perception of smell	Sensory perception	43	0.00033	43	0.00032
GO:0007629	Flight behavior	Behavior	13	0.0037	13	0.00363
GO:0008045	Motor neuron axon guidance	Neuronal physiology	46	0.00193	47	0.00088
GO:0008069	Dorsal/ventral axis specification, ovarian follicular epithelium	Developmental processes	12	0.00279	12	0.00274
GO:0008293	Torso signaling pathway	Signal transduction	21	0.00299	21	0.00293
GO:0008586	Imaginal disc-derived wing vein morphogenesis	Developmental processes	30	0.00163	30	0.00158
GO:0009220	Pyrimidine ribonucleotide biosynthetic process	Cellular processes	8	0.00498	-	-
GO:0009620	Response to fungus	Immune system	45	0.0002	45	0.0002
GO:0009642	Response to light intensity	Response to stimulus	8	0.00498	8	0.00491
GO:0010628	Positive regulation of gene expression	Transcription	-	-	357	0.00011
GO:0014059	Regulation of dopamine secretion	Transport of small molecules	8	0.00088	8	0.00086
GO:0016199	Axon midline choice point recognition	Neuronal physiology	19	0.00049	19	0.00047
GO:0016201	Synaptic target inhibition	Neuronal physiology	13	0.00043	13	0.00042
GO:0016318	Ommatidial rotation	Developmental processes	21	0.00149	20	0.00458
GO:0016458	Gene silencing	Transcription	-	-	150	0.00169
GO:0016572	Histone phosphorylation	Cellular processes	11	0.00046	11	0.00046
GO:0016573	Histone acetylation	Cellular processes	69	0.00045	69	0.00044
GO:0016578	Histone deubiquitination	Cellular processes	-	-	8	0.00491
GO:0017148	Negative regulation of translation	Cellular processes	36	0.00398	-	-
GO:0017158	Regulation of calcium ion-dependent exocytosis	Cellular processes	13	0.00087	13	0.00086
GO:0022416	Chaeta development	Developmental processes	44	0.00079	44	0.00076
GO:0030162	Regulation of proteolysis	Metabolism of proteins	67	0.00103	71	0.001
GO:0030237	Female sex determination	Developmental processes	10	0.00498	11	0.00491
GO:0030239	Myofibril assembly	Muscle physiology	35	0.00224	-	-
GO:0030261	Chromosome condensation	Cell cycle	-	-	45	0.00038
GO:0030335	Positive regulation of cell migration	Cellular processes	34	0.00088	33	0.00087
GO:0030431	Sleep	Organismal processes	45	0.00211	-	-
GO:0030488	tRNA methylation	Metabolism of RNA	-	-	14	0.00448
GO:0030707	Ovarian follicle cell development	Reproductive process	213	0.00038	208	0.00037
GO:0030720	Oocyte localization involved in germarium-derived egg chamber formation	Reproductive process	12	0.00279	12	0.00274
GO:0031000	Response to caffeine	Response to chemical	-	-	10	0.00381
GO:0031053	Primary miRNA processing	Metabolism of RNA	7	0.00211	7	0.00209
GO:0031062	pPositive regulation of histone methylation	Cellular processes	12	0.00021	12	0.0002
GO:0031145	Anaphase-promoting complex-dependent catabolic process	Metabolism of proteins	12	0.00279	13	0.00042
GO:0031397	Negative regulation of protein ubiquitination	Cellular processes	7	0.00211	7	0.00209
GO:0031440	Regulation of mRNA 3'-end processing	Metabolism of RNA	11	0.00187	11	0.00184
GO:0031647	Regulation of protein stability	Biological regulation	37	0.00131	36	0.00128
GO:0032053	Ciliary basal body organization	Cellular processes	7	0.00211	7	0.00209
GO:0032413	Negative regulation of ion transmembrane transporter activity	Transport of small molecules	7	0.00211	7	0.00209
GO:0033314	Mitotic DNA replication checkpoint	Cell cycle	10	0.00103	10	0.00101
GO:0034427	Nuclear-transcribed mRNA catabolic process, exonucleolytic, 3'-5'	Metabolism of RNA	8	0.00088	8	0.00086
GO:0034472	snRNA 3'-end processing	Metabolism of RNA	20	0.00042	20	0.00041
GO:0034475	U4 snRNA 3'-end processing	Metabolism of RNA	7	0.00211	7	0.00209
GO:0034587	piRNA metabolic process	Metabolism of RNA	15	0.00226	15	0.00223
GO:0035019	Somatic stem cell population maintenance	Developmental processes	16	0.00052	16	0.0005
GO:0035065	Regulation of histone acetylation	Cellular processes	13	0.00043	13	0.00042
GO:0035075	Response to ecdysone	Response to chemical	35	0.00274	34	0.0027
GO:0035076	Ecdysone receptor-mediated signaling pathway	Response to chemical	11	0.00046	10	0.00381
GO:0035147	Branch fusion, open tracheal system	Developmental processes	-	-	14	0.0019
GO:0035167	Larval lymph gland hemopoiesis	Developmental processes	33	0.00388	-	-
GO:0035186	Syncytial blastoderm mitotic cell cycle	Cell cycle	20	0.0007	-	-
GO:0035220	Wing disc development	Developmental processes	226	0.00151	224	0.00147
GO:0035222	Wing disc pattern formation	Developmental processes	48	0.00275	47	0.0027
GO:0035336	Long-chain fatty-acyl-CoA metabolic process	Metabolism of lipids	14	0.00194	14	0.0019
GO:0036099	Female germ-line stem cell population maintenance	Reproductive process	22	0.00041	21	0.00145
GO:0042023	DNA endoreduplication	DNA Replication	17	0.00278	18	0.00273
GO:0042060	Wound healing	Immune system	-	-	58	0.0027
GO:0042127	Regulation of cell proliferation	Cellular processes	142	0.00054	141	0.00012
GO:0042136	Neurotransmitter biosynthetic process	Neuronal physiology	15	0.00248	16	0.0005
GO:0042391	Regulation of membrane potential	Regulation of biological quality	53	0.00062	53	0.0006
GO:0043065	Positive regulation of apoptotic process	Cell death	37	0.00184	40	0.00177
GO:0043161	Proteasome-mediated ubiquitin-dependent protein catabolic process	Metabolism of proteins	120	0.0004	118	0.00082
GO:0043966	Histone H3 acetylation	Cellular processes	24	0.00027	24	0.00026
GO:0043967	Histone H4 acetylation	Cellular processes	21	0.00089	21	0.00087
GO:0043984	Histone H4-K16 acetylation	Cellular processes	9	0.00036	9	0.00036
GO:0044087	Regulation of cellular component biogenesis	Cellular processes	199	0.00472	200	0.00466
GO:0045003	Double-strand break repair via synthesis-dependent strand annealing	DNA repair	9	0.00228	9	0.00224
GO:0045214	Sarcomere organization	Muscle physiology	24	0.00345	24	0.00336
GO:0045292	mRNA cis splicing, via spliceosome	Metabolism of RNA	16	0.003	-	-
GO:0045498	Sex comb development	Developmental processes	-	-	10	0.00101
GO:0045727	Positive regulation of translation	Translation	28	0.00254	-	-
GO:0045752	Positive regulation of Toll signaling pathway	Immune system	23	0.00097	23	0.00095
GO:0046011	Regulation of oskar mRNA translation	Gene expression	12	0.00211	12	0.00208
GO:0046427	Positive regulation of JAK-STAT cascade	Signal transduction	8	0.00498	9	0.00036
GO:0046599	Regulation of centriole replication	Cell cycle	7	0.00211	7	0.00209
GO:0046822	Regulation of nucleocytoplasmic transport	Cellular processes	-	-	26	0.00499
GO:0046843	Dorsal appendage formation	Developmental processes	34	0.00424	-	-
GO:0048749	Compound eye development	Developmental processes	227	0.00236	227	0.00226
GO:0048789	Cytoskeletal matrix organization at active zone	Cellular processes	7	0.00211	7	0.00209
GO:0048814	Regulation of dendrite morphogenesis	Neuronal physiology	-	-	21	0.00131
GO:0050808	Synapse organization	Neuronal physiology	-	-	181	0.00013
GO:0050829	Defense response to Gram-negative bacterium	Immune system	79	0.00027	79	0.00026
GO:0051260	Protein homooligomerization	Metabolism of proteins	12	0.00188	12	0.00185
GO:0051607	Defense response to virus	Immune system	34	0.00072	34	0.00246
GO:0061059	Positive regulation of peptidoglycan recognition protein signaling pathway	Immune system	10	0.00103	10	0.00101
GO:0061085	Regulation of histone H3-K27 methylation	Cellular processes	7	0.00211	7	0.00209
GO:0070593	Dendrite self-avoidance	Neuronal physiology	14	0.00194	-	-
GO:0070868	Heterochromatin organization involved in chromatin silencing	Biosynthetic process	22	0.00018	21	0.00071
GO:0071277	Cellular response to calcium ion	Response to stimulus	7	0.00211	7	0.00209
GO:0071482	Cellular response to light stimulus	Response to stimulus	35	0.00184	34	0.00182
GO:0071880	Adenylate cyclase-activating adrenergic receptor signaling pathway	Signal transduction	9	0.00228	9	0.00224
GO:0071902	Positive regulation of protein serine/threonine kinase activity	Metabolism of proteins	21	0.00226	22	0.00222
GO:0090090	Negative regulation of canonical Wnt signaling pathway	Wnt signaling pathway	28	0.00247	28	0.0024
GO:0090307	Mitotic spindle assembly	Cell cycle	18	0.00393	18	0.00384
GO:0090309	Positive regulation of methylation-dependent chromatin silencing	Cellular processes	7	0.00211	7	0.00209
GO:0097104	Postsynaptic membrane assembly	Developmental processes	7	0.00211	7	0.00209
GO:0110020	Regulation of actomyosin structure organization	Cellular processes	13	0.00227	13	0.00224
GO:1900074	Negative regulation of neuromuscular synaptic transmission	Cellular processes	9	0.00036	9	0.00036
GO:1900087	Positive regulation of G1/S transition of mitotic cell cycle	Cell cycle	8	0.00498	8	0.00491
GO:1902969	Mitotic DNA replication	DNA Replication	10	0.00015	9	0.00224
GO:1904063	Negative regulation of cation transmembrane transport	Transport of small molecules	7	0.00211	7	0.00209

## Sheet: Table S7
Table S7. Pathways enriched for DEG affected by the interaction between reproduction and infection. The table shows pathways that were significantly enriched among DEG showing significant effects of the interaction between reproduction and infection (Benjamini-Hochberg adjusted p-values < 0.05). For both datasets (Ecc15 and Ef, relative to their controls), we show the number of significant DEG be…
ID	Description	Category	Ecc15 (# significant genes)	Ecc15 (Adjusted p-value (BH))	Ecc15 (Genes)	E. faecalis (# significant genes)	E. faecalis (Adjusted p-value (BH))	E. faecalis (Genes)
R-DME-166016	Toll Like Receptor 4 (TLR4) Cascade	Innate immune system	-	-	-	2	0.035782	cact/pll
R-DME-166058	MyD88:MAL(TIRAP) cascade initiated on plasma membrane	Innate immune system	-	-	-	2	0.035782	cact/pll
R-DME-166166	MyD88-independent TLR4 cascade	Innate immune system	-	-	-	2	0.035782	cact/pll
R-DME-168138	Toll Like Receptor 9 (TLR9) Cascade	Innate immune system	-	-	-	2	0.035782	cact/pll
R-DME-168142	Toll Like Receptor 10 (TLR10) Cascade	Innate immune system	-	-	-	2	0.035782	cact/pll
R-DME-168164	Toll Like Receptor 3 (TLR3) Cascade	Innate immune system	-	-	-	2	0.035782	cact/pll
R-DME-168176	Toll Like Receptor 5 (TLR5) Cascade	Innate immune system	-	-	-	2	0.035782	cact/pll
R-DME-168179	Toll Like Receptor TLR1:TLR2 Cascade	Innate immune system	-	-	-	2	0.035782	cact/pll
R-DME-168181	Toll Like Receptor 7/8 (TLR7/8) Cascade	Innate immune system	-	-	-	2	0.035782	cact/pll
R-DME-168188	Toll Like Receptor TLR6:TLR2 Cascade	Innate immune system	-	-	-	2	0.035782	cact/pll
R-DME-168898	Toll-like Receptor Cascades	Innate immune system	-	-	-	2	0.0460817	cact/pll
R-DME-181438	Toll Like Receptor 2 (TLR2) Cascade	Innate immune system	-	-	-	2	0.035782	cact/pll
R-DME-209406	Degradation of NF-kappa-B inhibitor, CACT	Toll pathway	4	0.0391419	cact/pll/Tl/spz	4	0.000547898	cact/pll/Tl/spz
R-DME-209442	Formation of the trans-membrane 'signalling complex'	Toll pathway	5	1.00298e-05	pll/Tl/spz/Spn27A/snk	4	5.79267e-06	pll/Tl/spz/Spn27A
R-DME-209449	Toll pathway	Toll pathway	6	0.000791151	cact/pll/Tl/spz/Spn27A/snk	5	3.5957e-05	cact/pll/Tl/spz/Spn27A
R-DME-446652	Interleukin-1 family signaling	Cytokine signaling in immune system	-	-	-	2	0.035782	cact/pll
R-DME-5252538	Drosophila signaling pathways	Drosophila signaling pathways	-	-	-	6	0.00145819	cact/pll/Tl/spz/Spn27A/Ilp6
R-DME-8956320	Nucleobase biosynthesis	Metabolism of nucleotides	3	0.00994518	CG11089/Paics/Gart	-	-	-
R-DME-8979227	Triglyceride metabolism	Metabolism of lipids	-	-	-	2	0.0175126	mino/Gk2
R-DME-9020702	Interleukin-1 signaling	Cytokine signaling in immune system	-	-	-	2	0.0333275	cact/pll
R-DME-937061	TRIF(TICAM1)-mediated TLR4 signaling	Innate immune system	-	-	-	2	0.035782	cact/pll
R-DME-975138	TRAF6 mediated induction of NFkB and MAP kinases upon TLR7/8 or 9 activation	Innate immune system	-	-	-	2	0.035782	cact/pll
R-DME-975155	MyD88 dependent cascade initiated on endosome	Innate immune system	-	-	-	2	0.035782	cact/pll
R-DME-975871	MyD88 cascade initiated on plasma membrane	Innate immune system	-	-	-	2	0.035782	cact/pll

## Sheet: Table S8
Table S8. GO terms enriched for DEG affected by the interaction between reproduction and infection. The table shows significantly enriched GO (gene ontology) terms (p-values < 0.005) for DEG by the interaction between reproduction and infection, separately for the two infection sub-datasets (Ecc15 and Ef, relative to their controls).
GO ID	GO Term	GO Term Category	Ecc15 (# significant genes)	Ecc15 (Fisher's exact test p-value)	E. faecalis (# significant genes)	E. faecalis (Fisher's exact test p-value)
GO:0002788	Regulation of antifungal peptide production	Immune system	-	-	4	0.00316
GO:0005975	Carbohydrate metabolic process	Metabolism of proteins	11	0.00024	-	-
GO:0006072	Glycerol-3-phosphate metabolic process	Metabolism of carbohydrates	-	-	2	0.00115
GO:0006517	Protein deglycosylation	Metabolism of nitrogen	3	0.00046	-	-
GO:0006570	Tyrosine metabolic process	Response to stimulus	2	0.00383	-	-
GO:0006807	Nitrogen compound metabolic process	Metabolism of amino acids	54	0.00036	-	-
GO:0006963	Positive regulation of antibacterial peptide biosynthetic process	Immune system	-	-	3	0.00307
GO:0007526	Larval somatic muscle development	Developmental processes	3	0.00279	3	0.00018
GO:0008063	Toll signaling pathway	Toll pathway	7	0.00182	6	0.00026
GO:0009611	Response to wounding	Immune system	7	0.00257	5	0.00016
GO:0009950	Dorsal/ventral axis specification	Metabolism of carbohydrates	5	0.00022	4	0.00021
GO:0032933	SREBP signaling pathway	Developmental processes	2	0.00107	-	-
GO:0045751	Negative regulation of Toll signaling pathway	Toll pathway	-	-	2	0.001
GO:0045752	Positive regulation of Toll signaling pathway	Metabolism of steroids	3	0.00279	-	-
GO:0046680	Response to DDT	Toll pathway	2	0.00383	-	-

## Sheet: Table S9
Table S9. Pathways enriched for DEG affected by mating. The table shows pathways that were significantly enriched among DEG showing significant effects of mating (mated vs. virgin females) (Benjamini-Hochberg adjusted p-values < 0.05). For both datasets (Ecc15 and Ef, relative to their controls), we show the number of significant DEG belonging to a given pathway, the enrichment analysis p-value, …
ID	Description	Category	Ecc15 (# significant genes)	Ecc15 (Adjusted p-value (BH))	Ecc15 (Genes)	E. faecalis (# significant genes)	E. faecalis (Adjusted p-value (BH))	E. faecalis (Genes)
R-DME-1482801	Acyl chain remodelling of PS	Metabolism of lipids	4	0.00527403	CG17192/CG6296/Yp2/CG10163	4	0.0125468	CG17192/CG6296/Yp2/CG10163
R-DME-1483166	Synthesis of PA	Metabolism of lipids	4	0.0231796	CG17192/CG6296/Yp2/CG10163	6	0.0030275	Alp9/Alp10/CG17192/CG6296/Yp2/CG10163
R-DME-1483206	Glycerophospholipid biosynthesis	Metabolism of lipids	-	-	-	6	0.0320928	Alp9/Alp10/CG17192/CG6296/Yp2/CG10163
R-DME-1640170	Cell Cycle	Cell cycle	12	8.88302e-05	Orc2/Mcm5/APC7/Cks30A/CG2990/pav/stg/sub/Nek2/bora/polo/CycA	18	7.41199e-06	Orc2/Cks30A/twe/DNApol-alpha73/pav/fzy/Nek2/CycE/Mcm5/CG2990/bora/stg/Mcm10/APC7/Cdk1/sub/polo/CycA
R-DME-174048	APC/C:Cdc20 mediated degradation of Cyclin B	Cell cycle	-	-	-	3	0.0320928	fzy/APC7/Cdk1
R-DME-174143	APC/C-mediated degradation of cell cycle proteins	Cell cycle	4	0.0361616	APC7/Nek2/polo/CycA	6	0.0125468	fzy/Nek2/APC7/Cdk1/polo/CycA
R-DME-174184	Cdc20:Phospho-APC/C mediated degradation of Cyclin A	Cell Cycle	-	-	-	4	0.00848359	fzy/APC7/Cdk1/CycA
R-DME-176187	Activation of ATR in response to replication stress	Cell cycle	3	0.0347137	Orc2/Mcm5/stg	5	0.0030275	Orc2/twe/Mcm5/stg/Mcm10
R-DME-176408	Regulation of APC/C activators between G1/S and early anaphase	Cell cycle	-	-	-	4	0.00597686	fzy/APC7/Cdk1/CycA
R-DME-176409	APC/C:Cdc20 mediated degradation of mitotic proteins	Cell Cycle	3	0.0231796	APC7/Nek2/CycA	5	0.0013441	fzy/Nek2/APC7/Cdk1/CycA
R-DME-176814	Activation of APC/C and APC/C:Cdc20 mediated degradation of mitotic proteins	Cell Cycle	3	0.0231796	APC7/Nek2/CycA	5	0.0013441	fzy/Nek2/APC7/Cdk1/CycA
R-DME-179409	APC-Cdc20 mediated degradation of Nek2A	Cell Cycle	-	-	-	3	0.0479118	fzy/Nek2/APC7
R-DME-179419	APC:Cdc20 mediated degradation of cell cycle proteins prior to satisfation of the cell cycle checkpoint	Cell Cycle	3	0.0231796	APC7/Nek2/CycA	5	0.0013441	fzy/Nek2/APC7/Cdk1/CycA
R-DME-196849	Metabolism of water-soluble vitamins and cofactors	Metabolism of vitamins and cofactors	-	-	-	6	0.0179083	CG31262/vanin-like/CG32669/CG32751/CG32750/CG11912
R-DME-199220	Vitamin B5 (pantothenate) metabolism	Metabolism of vitamins and cofactors	3	0.0205727	CG31262/CG32751/vanin-like	5	0.000649916	CG31262/vanin-like/CG32669/CG32751/CG32750
R-DME-2565942	Regulation of PLK1 Activity at G2/M Transition	Cell Cycle	2	0.0361616	bora/polo	-	-	-
R-DME-453274	Mitotic G2-G2/M phases	Cell Cycle	3	0.0361616	stg/bora/polo	5	0.00464707	twe/bora/stg/Cdk1/polo
R-DME-453276	Regulation of mitotic cell cycle	Cell cycle	4	0.0361616	APC7/Nek2/polo/CycA	6	0.0125468	fzy/Nek2/APC7/Cdk1/polo/CycA
R-DME-453279	Mitotic G1-G1/S phases	Cell cycle	4	0.0231796	Orc2/Mcm5/Cks30A/stg	7	0.00097882	Orc2/Cks30A/DNApol-alpha73/CycE/Mcm5/stg/Mcm10
R-DME-6811434	COPI-dependent Golgi-to-ER retrograde traffic	Metabolism of proteins	4	0.0231796	cmet/pav/sub/alphaTub67C	6	0.0036268	Klp61F/pav/Klp67A/cmet/sub/alphaTub67C
R-DME-6811442	Intra-Golgi and retrograde Golgi-to-ER traffic	Vesicle-mediated transport	-	-	-	8	0.0110675	Klp61F/pav/Klp67A/cmet/sub/alphaTub67C/Alp9/Alp10
R-DME-68884	Mitotic Telophase/Cytokinesis	Cell cycle	3	0.00513267	pav/sub/polo	3	0.00753355	pav/sub/polo
R-DME-68886	M Phase	Cell cycle	-	-	-	6	0.0477927	pav/fzy/APC7/Cdk1/sub/polo
R-DME-68962	Activation of the pre-replicative complex	DNA replication	-	-	-	4	0.0110675	Orc2/DNApol-alpha73/Mcm5/Mcm10
R-DME-69202	Cyclin E associated events during G1/S transition	Cell Cycle	-	-	-	3	0.0201011	Cks30A/CycE/stg
R-DME-69206	G1/S Transition	Cell cycle	4	0.0205727	Orc2/Mcm5/Cks30A/stg	7	0.000521863	Orc2/Cks30A/DNApol-alpha73/CycE/Mcm5/stg/Mcm10
R-DME-69239	Synthesis of DNA	DNA Replication	-	-	-	5	0.0233385	DNApol-alpha73/CycE/Mcm5/CG2990/APC7
R-DME-69242	S Phase	Cell cycle	4	0.0361616	Mcm5/APC7/Cks30A/CG2990	6	0.0099739	Cks30A/DNApol-alpha73/CycE/Mcm5/CG2990/APC7
R-DME-69273	Cyclin A/B1/B2 associated events during G2/M transition	Cell Cycle	2	0.0414562	stg/polo	4	0.00119968	twe/stg/Cdk1/polo
R-DME-69275	G2/M Transition	Cell Cycle	3	0.0361616	stg/bora/polo	5	0.00464707	twe/bora/stg/Cdk1/polo
R-DME-69278	Cell Cycle, Mitotic	Cell cycle	12	8.88302e-05	Orc2/Mcm5/APC7/Cks30A/CG2990/pav/stg/sub/Nek2/bora/polo/CycA	18	6.31751e-06	Orc2/Cks30A/twe/DNApol-alpha73/pav/fzy/Nek2/CycE/Mcm5/CG2990/bora/stg/Mcm10/APC7/Cdk1/sub/polo/CycA
R-DME-69306	DNA Replication	DNA Replication	-	-	-	7	0.0179083	Orc2/DNApol-alpha73/CycE/Mcm5/CG2990/Mcm10/APC7
R-DME-69473	G2/M DNA damage checkpoint	Cell Cycle	-	-	-	3	0.00464707	twe/stg/Cdk1
R-DME-69481	G2/M Checkpoints	Cell cycle	3	0.0361616	Orc2/Mcm5/stg	6	0.00097882	Orc2/twe/Mcm5/stg/Mcm10/Cdk1
R-DME-69620	Cell Cycle Checkpoints	Cell cycle	4	0.0318256	Orc2/Mcm5/APC7/stg	8	0.000521863	Orc2/twe/fzy/Mcm5/stg/Mcm10/APC7/Cdk1
R-DME-8856688	Golgi-to-ER retrograde transport	Transport	4	0.0444732	cmet/pav/sub/alphaTub67C	6	0.0179394	Klp61F/pav/Klp67A/cmet/sub/alphaTub67C
R-DME-983189	Kinesins	Hemostasis	4	0.00513267	cmet/pav/sub/alphaTub67C	6	0.000484348	Klp61F/pav/Klp67A/cmet/sub/alphaTub67C
R-DME-983231	Factors involved in megakaryocyte development and platelet production	Hemostasis	4	0.0361616	cmet/pav/sub/alphaTub67C	7	0.0036268	Klp61F/rhi/pav/Klp67A/cmet/sub/alphaTub67C

## Sheet: Table S10
Table S10. GO terms enriched for DEG affected by mating. The table shows significantly enriched GO (gene ontology) terms (p-values < 0.005) for DEG affected by mating, separately for the two infection sub-datasets (Ecc15 and Ef, relative to their controls).
GO ID	GO Term	GO Term Category	Ecc15 (# significant genes)	Ecc15 (Fisher's exact test p-value)	E. faecalis (# significant genes)	E. faecalis (Fisher's exact test p-value)
GO:0000079	Regulation of cyclin-dependent protein serine/threonine kinase activity	Metabolism of RNA	3	0.00097	4	0.00019
GO:0000212	Meiotic spindle organization	Cell cycle	-	-	10	0.00335
GO:0000915	Actomyosin contractile ring assembly	Cellular processes	-	-	3	0.00366
GO:0002814	Negative regulation of biosynthetic process of antibacterial peptides active against Gram-negative bacteria	Immune system	2	0.00179	2	0.00399
GO:0006030	Chitin metabolic process	Metabolism of carbohydrates	6	0.0022	7	0.004
GO:0006270	DNA replication initiation	DNA replication	-	-	5	0.00019
GO:0006273	Lagging strand elongation	DNA replication	2	0.00179	2	0.00399
GO:0006807	Nitrogen compound metabolic process	Metabolism of nitrogen	70	0.00059	-	-
GO:0007020	Microtubule nucleation	Cellular processes	4	0.00409	-	-
GO:0007050	Cell cycle arrest	Cell cycle	2	0.00249	-	-
GO:0007056	Spindle assembly involved in female meiosis	Reproductive process	5	0.0001	-	-
GO:0007057	Spindle assembly involved in female meiosis I	Reproductive process	2	0.0012	2	0.00269
GO:0007076	Mitotic chromosome condensation	Cell cycle	3	0.00203	-	-
GO:0007080	Mitotic metaphase plate congression	Cell cycle	-	-	5	0.00088
GO:0007088	Regulation of mitotic nuclear division	Cell cycle	6	0.00127	10	0.00027
GO:0007096	Regulation of exit from mitosis	Cell cycle	-	-	3	0.00091
GO:0007097	Nuclear migration	Cellular processes	5	0.00031	5	0.00146
GO:0007100	Mitotic centrosome separation	Cell cycle	-	-	3	0.00051
GO:0007140	Male meiotic nuclear division	Reproductive process	-	-	8	0.00141
GO:0007144	Female meiosis I	Reproductive process	-	-	4	0.00081
GO:0007147	Female meiosis II	Reproductive process	2	0.00179	-	-
GO:0007343	Egg activation	Reproductive process	-	-	3	0.00181
GO:0007344	Pronuclear fusion	Reproductive process	3	0.00011	3	0.00036
GO:0007346	Regulation of mitotic cell cycle	Cell cycle	12	0.00223	-	-
GO:0007354	Zygotic determination of anterior/posterior axis, embryo	Developmental processes	3	0.00246	-	-
GO:0007502	Digestive tract mesoderm development	Developmental processes	2	0.00249	-	-
GO:0007542	Primary sex determination, germ-line	Developmental processes	2	0.0012	2	0.00269
GO:0009794	Regulation of mitotic cell cycle, embryonic	Developmental processes	3	0.00082	4	0.00036
GO:0016042	Lipid catabolic process	Metabolism of lipids	6	0.00013	6	0.00089
GO:0030261	Chromosome condensation	Cellular processes	7	0.00049	9	0.00012
GO:0031122	Cytoplasmic microtubule organization	Cellular processes	3	0.00482	4	0.00168
GO:0032837	Distributive segregation	Cell cycle	2	0.00179	-	-
GO:0035186	Syncytial blastoderm mitotic cell cycle	Cell cycle	4	0.00015	5	0.00015
GO:0040019	Positive regulation of embryonic development	Developmental processes	2	0.00329	-	-
GO:0044771	Meiotic cell cycle phase transition	Cell cycle	2	0.00179	-	-
GO:0045143	Homologous chromosome segregation	Cell cycle	-	-	3	0.00181
GO:0045478	Fusome organization	Cell cycle	-	-	3	0.00162
GO:0045835	Negative regulation of meiotic nuclear division	Cell cycle	-	-	2	0.00399
GO:0046688	Response to copper ion	Response to stimulus	-	-	2	0.00399
GO:0048134	Germ-line cyst formation	Reproductive process	-	-	5	0.00024
GO:0050830	Defense response to Gram-positive bacterium	Immune system	4	0.00367	6	0.00036
GO:0051098	Regulation of binding	Biological processes	3	0.0036	-	-
GO:0051305	Chromosome movement towards spindle pole	Cell cycle	-	-	2	0.00269
GO:0051306	Mitotic sister chromatid separation	Cell cycle	5	0.00116	6	0.00261
GO:0051307	Meiotic chromosome separation	Cell cycle	-	-	3	0.00162
GO:0051310	Metaphase plate congression	Cell cycle	-	-	7	0.00382
GO:0051315	Attachment of mitotic spindle microtubules to kinetochore	Cell cycle	-	-	2	0.00269
GO:0051382	Kinetochore assembly	Cellular processes	2	0.0012	2	0.00269
GO:1904666	Regulation of ubiquitin protein ligase activity	Metabolism of proteins	-	-	2	0.00399

[truncated: 12 more sheets: Table S11, Table S12, Table S13, Table S14, Table S15, Table S16, Table S17, Table S18, Table S19, Table S20, Table S21, Table S22]
